# Supplementary material for: Health facility assessment of small and sick newborn care in low- and middle-income countries: systematic tool development and operationalisation with NEST360 and UNICEF
Source: BMC Pediatr. 2024 Mar 7;23(Suppl 2):655. doi: 10.1186/s12887-023-04495-z (PMC10921557; doi:10.1186/s12887-023-04495-z)
Supplement: Supplementary file 3 — Additional file 3. Health facility assessment mapping dataset. [file 12887_2023_4495_MOESM3_ESM.xlsx]

## Sheet: Read Me
	Welcome to the NEST360 health facility assessment and checklist data mapping Excel workbook.
	This workbook maps out comprehensive health facility assessment (HFA) tools and shorter health facility checklist (HFC) tools.
	This workbook contains the following sheets:
	HFA Mapping
	Each assessment tool is mapped against a comprehensive table assessing service readiness for inpatient care of small and sick newborns adapted from Moxon et al (2018) .
	HFC Mapping
	Each checklist is mapped against a comprehensive table assessing service readiness for inpatient care of small and sick newborns adapted from Moxon et al (2018) .
	HF Analysis
	Percentage of structural components captured in each of the instruments (Total, Category 1 sub-analysis , Category 2 sub-analysis)

## Sheet: HFA Mapping
* 1=it is in the tool, 2=it is partially addressed in the tool, 3=I'm unsure and need to check	Kenya								Malawi		Tanzania
***Each device should be available AND functioning. For drugs they should be available AND not expired***	Kemri Project Maternity Structure Tool		Kemri Project Neonatal Structure Tool		Kemri Project Clinical Service Review and Supervision Tool		Kenya Public Health Checklist Form		Every Preemie Scale Facility Assessment for Inpatient Care of Small and Sick Newborn		Star Rating Tool Health Center (drop)		Star Rating Tool Dispensary (drop)		Star Rating Tool Hospital		UNFPA/AMDD EmONC Full Assessment		SPA (DHS)		SARA (WHO)		EVERY PREEMIE 2018		EVERY PREEMIE fnal website version
***Manufacturer and model number should be captured for each device***	Has it?	Definition/Comment	Has it?	Definition/Comment	Has it?	Definition/Comment	Has it?	Definition/Comment	Has it?	Definition/Comment	Has it?	Definition/Comment	Has it?	Definition/Comment	Has it?	Definition/Comment			Has it?	Definition/Comment	Has it?	Definition/Comment	Has it?	Definition/Comment	Has it?	Definition/Comment
Labor and Delivery Room
General newborn equipment
Infrastructure
Access to drinking water (for staff and patients)			1	Clean running water			1	Safe, clean water available from tap									1	Water filter or other source of drinking water					1		1
Access to first stage labour room and postnatal room
Area for newborn resuscitation
Clean storage space for supplies (linen and general equipment)
Communication infrastructure (telephone, internet or radio access (may be shared with other units))									1	Access to means for communicating outside the facility such as phone or radio?														Does this unit have access to a means for communicating outside the facility such as a functional phone or radio that are supported by the facility?		Does this unit have access to a means for communicating outside the facility such as a functional phone or radio that are supported by the facility?
Consistent, uninterrupted 24 hour stabilised power supply							1	stable source of power	1	During the past 7 days, was electricity available at all times from the main or any backup sources 24 hours per day?	1	1) Does the facility have a reliable electrical power supply?, 2) Check whether connected to power grid, or has functioning solar power with batteries, or generator as primary source	1	1) Does the facility have a reliable electrical power supply?, 2) Check whether connected to power grid, or has functioning solar power with batteries, or generator as primary source	1	1) Does the facility have a reliable electrical power supply?, 2) Check whether connected to power grid, or has functioning solar power with batteries, or generator as primary source	1	1) Is this facility connected to the electric grid?, 2) Other sources of power (generator, solar)	1	Is the facility connected to the central supply electricity grid? Does the facility have other sources of electricity, such as generator or solar system? Is it functional? Is fuel available?	1	Is the facility connected to the central supply electricity grid? Does the facility have other sources of electricity, such as generator or solar system? Is it functional? Is fuel available?	1	During the past 7 days was electricity available at all times from the main or any backup source 24 hours per day? Is there a back-up source of electricity for critical equipment in this unit? IF YES, CLARIFY THE TYPES OF BACKUP ELECTRICITY. CIRCLE ALL THAT APPLY	1	During the past 7 days was electricity available at all times from the main or any backup source 24 hours per day? Is there a back-up source of electricity for critical equipment in this unit? IF YES, CLARIFY THE TYPES OF BACKUP ELECTRICITY. CIRCLE ALL THAT APPLY
Dedicated space for labour and delivery only	1	Designated delivery room (1-4 stage)?									1	Are the following specified wards available? Labour	1	Are the following specified wards available? Labour	1	Are the following specified wards available? Labour	1	Separate space for labour and delivery
Fan or air conditioning																	1	Fan or airconditioning
Health management information system (shared with other units)
Heating arrangements																							1		1
Lighting to ensure good illumination day and night			1	Examination light	1	Examination light											1	Sufficient ligh source day and night
Consistent oxygen source/supply			1	Oxygen from any source	1	Oxygen from any source, working	1	oxygen cylinder or piped oxygen	1	Does this unit provide oxygen? Method for providing oxygen	1	Oxygen concentrators/cylinders	1	Oxygen concentrators/cylinders	1	Oxygen concentrators/cylinders			1	Oxygen concentrator	1	Oxygen concentrator	1	Oxygen concentrator	1	Oxygen concentrator
Midwives station/charting or staff work area
Outlets sufficiently available and easily accessible (poweer strips)
Outlets rated amperage
Sufficient infrastructure for privacy for mothers, including curtains																	1	Curtains providing patient privacy
Toilet or latrine for patients and visitors							1	Toilets for male and female clients			1	1) Does this facility have male and female toilets in every ward, and every block? , 2) Is there at least one disability friendly toilets in every block, 3) Are the toilets clean?, 4) Do toilets have hand washing facilities?	1	1) Does this facility have male and female toilets in every ward, and every block? , 2) Is there at least one disability friendly toilets in every block, 3) Are the toilets clean?, 4) Do toilets have hand washing facilities?	1	1) Does this facility have male and female toilets in every ward, and every block? , 2) Is there at least one disability friendly toilets in every block, 3) Are the toilets clean?, 4) Do toilets have hand washing facilities?	1	Is there a toilet in functioning condition for general staff use? What type?	1	Is there a toilet (latrine) in functioning condition that is available for general outpatient client use?	1	Is there a toilet (latrine) in functioning condition that is available for general outpatient client use?	1	Is there a functioning toilet that parents and visitors to this unit can use?	1	Is there a functioning toilet that parents and visitors to this unit can use?
Toilet or latrine for staff																	1	Is there a toilet in functioning condition for general staff use? What type?
Water supply (uninterrupted) (for hand washing, cleaning etc.)	1	Running water for hand washing			1	Clean running water	1	Safe, clean water available from tap	1	Clean running water							1	Does this facility have water? What is the source of water? Is it within 500 m? Is there ever a shortage of water?	1	Running water	1	Running water	1		1
Waiting area for visitors/family											1	Is there sufficient space, furniture, and roof covering for the waiting area?	1	Is there sufficient space, furniture, and roof covering for the waiting area?	1	Is there sufficient space, furniture, and roof covering for the waiting area?	1	Waiting area for visitors and family	1	Is there a waiting area where they are protected from the sun and rain?	1	Is there a waiting area where they are protected from the sun and rain?
24 hour service availability																	1	Does the facility provide obstetric care 24 hours a day, 7 days a week?	1	Is there a person skilled in conducting deliveries present at all times (24 hours a day)?
Equipment
Back up generator 25-50 KVA capacity (may be shared with other units)	1	Is there a backup power supply?									1	Is there a stand-by generator or back-up power source?	1	Is there a stand-by generator or back-up power source?	1	Is there a stand-by generator or back-up power source?	1	1) Other sources of power (generator, solar), 2) Is this generator functional?	1	Is the facility connected to the central supply electricity grid? Does the facility have other sources of electricity, such as generator or solar system? Is it functional? Is fuel available?	1	Is the facility connected to the central supply electricity grid? Does the facility have other sources of electricity, such as generator or solar system? Is it functional? Is fuel available?	1		1
Blood pressure apparatus (sphygmomanometer)											1	BP Machine, sphygmomanometer	1	BP Machine, sphygmomanometer	1	BP Machine, sphygmomanometer	1	Blood pressure cuff	1	Digital or manual BP apparatus	1	Digital or manual BP apparatus
Blood pressure accessories including neonatal sized blood pressure cuff (sizes 1-5)
Blood sugar glucose dipsticks																	1	Blood sugar/glucose dipsticks							1
Bowls (preferably polypropylene)
Computer (may be shared with other units)
Cot/bassinet/bayonets on castors																							1		1
Delivery beds (for mothers)	1	Do you use standard delivery beds? Number					1	delivery beds			1	At least 2 delivery beds	1	At least 2 delivery beds	1	At least 2 delivery beds	1	How many beds reserved for obstetric patients?	1	How many dedicated maternity / delivery beds?	1	How many dedicated maternity beds?
Delivery packs							1	delivery sets									1	Complete delivery sets			1	Delivery packs
Doppler																	1	Doppler
Dressing trolley (or equivalent)											1	Dressing trolley			1	Dressing trolley
Dressing trays/procedure trays (or equivalent) (sterile and non-sterile)																	1	Instrument tray
Emergency trolley (or equivalent)
Endotracheal tubes	2	Do you have functional endotracheal tubes? Size not listed																	1	Endotracheal tube cuffed size 3.0 - 5.0, 5.5 - 9.0	1	Endotracheal tube cuffed size 3.0 - 5.0, 5.5 - 9.0
Episiotomy scissors																			1	Episiotomy scissors	1	Episiotomy scissors
Fetal stethoscope											1	Foetoscope	1	Foetoscope	1	Foetoscope	1	Fetal stethoscope	1	Fetal stethoscope
Flashlight/torch with spare batteries									1	Examination light (flashlight ok)													1		1
Forceps (large and medium)																			1	Forceps (large, medium)	1	Forceps (large, medium)
Gauze	1	Gauze															1	Gauze swabs
Gauze bandages
Glucometer with test strips									2	Glucometer													1		1
Heel lancet
Infusion stands	1	Is there a drip stand?									1	Drip stand with double hooks adjustable height			1	Drip stand with double hooks adjustable height	1	IV infusion stands
Infusion kits																			1	Intravenous infusion kits adult, pediatric	1	Intravenous infusion kits adult, pediatric			1
IV cannula 22G, 24G, (25G, 28G rarely used)			1	cannulae / scalp vein sets	1	cannulae / scalp vein sets					2	Cannulas (pediatric and adult)	2	Cannulas (pediatric and adult)	2	Cannulas (pediatric and adult)			2	Canula for administering IV fluids (size not specified)	2	Canula for administering IV fluids (size not specified)
Kidney bowls (polypropylene, stainless steel) 825ml																	1	Kidney basin
Magill's forceps																			1	Magill's forceps (adult and pediatric)	1	Magill's forceps (adult and pediatric)
Manual vacuum extractor							1	vacuum extractor									1	Vacuum extractor	1	Manual vacuum extractor	1	Manual vacuum extractor
Measuring tape (preferably vinyl coated)																	1	Measuring tape	1	Measuring tape	1	Measuring tape
Mucus extractor																	1	Mucus extractor
Nasogastric feeding tubes 3.5-10 with caps	2	NGT tubes 16FG and 18FG (different sizes)	1	NGT tubes for all ages	1	NGT tubes for all ages					2	Nasogastric tubes (pediatric and adult)	2	Nasogastric tubes (pediatric and adult)	2	Nasogastric tubes (pediatric and adult)	2	Nasogastric feeding tube			2	Nasogastric tubes
Oxygen tubing									1	Oxygen delivery apparatus (tubes, prongs)							1	Tubing for oxygen administration
Paediatric infusion set (60 drops per ml burette)																			1	Intravenous infusion kits pediatric	1	Intravenous infusion kits pediatric	1		1
Partograph							1	partograph			1	Establish that five partographs of mothers are filled correctly	1	Establish that five partographs of mothers are filled correctly	1	Establish that five partographs of mothers are filled correctly	1	Partograph	1	Do providers use partographs?	1	Monitoring and management of labour using partograph
Recharger for batteries
Refrigerator (for drugs etc.)																			1	Refrigerator in lab area	1	Refrigerator in lab area
Scissors																	1	Scissors
Speculum
Sterile gauze	2	Is gauze available (sterile not specified)
Sterile needles (19-26 gauge) or butterfly set (23-25 gauge)			1	Needles (21, 22, 24G)	1	Needles (21, 22, 24G)			1	Sterile needles gauge 23							1	Needles (23-25 gauge)	2	Single-use standard disposable syringes with needles auto-disable syringes with needles	2	Single-use standard disposable syringes with needles auto-disable syringes with needles	1		1
Sterile syringes (small sizes 0.5, 1ml, 2ml, 5ml, 10ml, 20ml)			1	Syringes (at least 2 of 1, 2, 5, 10)					1	Disposable syringes 2ml 10ml							1	Needles and syringes (10-20cc)	2	Single-use standard disposable syringes with needles auto-disable syringes with needles	2	Single-use standard disposable syringes with needles auto-disable syringes with needles	1		1
Sterile tissue forceps
Sterile drapes
Stethoscope (neonatal)																							1		1
Suction pump (portable, electrical with accessories)	2	Is there a suction machine?	2	Complete suction equipment. Is suction equipment working?	2	Complete suction equipment. Is suction equipment working?	2	suction machine	1	Electric or manual suction pump	2	Suction machines and suction tubes of different sizes (does not specify), specifies electrical on p. 54	2	Suction machines and suction tubes of different sizes (does not specify), specifies electrical on p. 54	2	Suction machines and suction tubes of different sizes (does not specify), specifies electrical on p. 54	2	Suction aspirator			1	Electric suction pump	1		1
Suction pump (manual, non-electric power dependent)	2	Is there a suction machine?	2	Complete suction equipment. Is suction equipment working?	2	Complete suction equipment. Is suction equipment working?	2	suction machine	1	Electric or manual suction pump	2	Suction machines and suction tubes of different sizes (does not specify), specifies electrical on p. 54	2	Suction machines and suction tubes of different sizes (does not specify)	2	Suction machines and suction tubes of different sizes (does not specify)	2	Suction aspirator					1		1
Suture set (needle and materials)	1	Cat gut suture, vicryl suture, nylon suture, with sizes															1	Suture needles/suture materials			1	Suture materials with needle
Swabs and/or cotton wool balls	1	Is cotton wool available?
Vital sign monitors (NIBP, HR, SpO2, ECG,, RR, Temp) with accessories																							1		1
Wall clock/timer with second hand	1	Is there a visible wall clock?	1	Working wall clock visible from emergency area	1	Working wall clock visible from emergency area											1	Watch or clock with second hand easily seen	1	Timer or watch with second hands	1	Timer or watch with second hands
Weighing scales for newborns (preferably with 5-10g increments)	1	Is there a weighing scale?	1	Digital weighing scale					1	Infant scale that measures in 5 gram gradations	1	Weighing scale for new born	1	Weighing scale for new born	1	Weighing scale for new born	1	Baby weighing scale	1	Infant weighing scale (100 g gradation)	1	Infant weighing scale (100 g gradation)	1	infant weighing scale	1	infant weighing scale
Guidelines, Checklists, Registers
CEmOC and BEmOC guidelines											1	Check that a reference copy of guidelines and SOPs for BEmONC, and for neonatal resuscitation are available in the consultation room/delivery room/postnatal area.	1	Check that a reference copy of guidelines and SOPs for CEmONC, and for neonatal resuscitation are available in the consultation room/delivery room/postnatal area.	1	Check that a reference copy of guidelines and SOPs for CEmONC, and for neonatal resuscitation are available in the consultation room/delivery room/postnatal area.			1	Do you have the national guidelines for comprehensive emergency obstetric care CEmOC available in this service area today?	1	Do you have the national guidelines for comprehensive emergency obstetric care CEmOC available in this service area today?
Classification of breathing difficulty and SpO2 thresholds
Management of pregnancy and childbirth (Integrated management of pregnancy and Childbirth - IMPAC)	2	Active management of third stage labour protocol									1	Are the national guidelines for Integrated Management of Pregnancy and Childbirth (IMPAC) available for reference?	1	Are the national guidelines for Integrated Management of Pregnancy and Childbirth (IMPAC) available for reference?	1	Are the national guidelines for Integrated Management of Pregnancy and Childbirth (IMPAC) available for reference?	1	Integrated management of pregnancy. Childbirth, postpartum and newborn care	1	Do you have the national guidelines for integrated management of pregnancy and childbirth available in this service area today?	1	Do you have the national guidelines for integrated management of pregnancy and childbirth available in this service area today?
Management of pregnancy and newborn complications
National immunisation schedule																			1	Do you have the national guidelines for child vaccinations available in this service area today?	1	Do you have the national guidelines for child vaccinations available in this service area today?
Referral and transfer to neonatal unit																	1	Referral and counter-referral							1
Use of radiant warmers			2	Thermo neutral incubator temp settings	2	Thermo neutral incubator temp settings
Drug inventory																			1	Drug inventory system	1	Drug inventory system
APGAR	1	APGAR score chart
Birth certification papers
Newborn screen filter cards (per national protocol)
General birth records/notes (ongoing medical care)
Health insurance form (if relevant)
Immunisation cards/weight cards																					1	Immunization card
ID labels			1	Neonates have own IP number
Laboratory request forms
Referral forms (if needed)																									1
Birth registration (or access to)
Cause of death certificates
Death/mortuary register											1	Death form	1	Death form	1	Death form	1	Death/mortuary register
General register for labour and delivery ward											1	Labour and delivery register	1	Labour and delivery register	1	Labour and delivery register	1	Labor and delivery ward registry
Newborn death stillbirth audit
Referral register																	1	Referral register							1
Postpartum ward register											3	Postnatal register?	3	Postnatal register?	3	Postnatal register?	1	postpartum ward register
Infection Prevention and Control
Infrastructure
Access to laundry facilities											1	Does the laundry have a functional washing machine	1	Does the laundry have a functional washing machine	1	Does the laundry have a functional washing machine									1
Areas for hand washing	1	Clean sinks, running water, soap									1	Do all service areas have running water with elbow operated tap and liquid soap?	1	Do all service areas have running water with elbow operated tap and liquid soap?	1	Do all service areas have running water with elbow operated tap and liquid soap?									1
Area for cleaning and disinfecting supplies and equipment							1	separate area for cleaning and sterilization procedure
Autoclave room or sterilization space (can be shared with other units)	1	autoclave															1	Autoclave room			1	Electric or non-electric autoclave			1
Hand washing stations/sinks	1	Clean sinks, running water, soap	1	Sinks? Number of sinks	1	sink	1	sink with running water																	1
Incinerator (e.g.. burn in incinerator, off-site incineration can be shared with other units)	1	Do you have a functioning incinerator?					1	Is there an incinerator or waste management company?			1	Is there a functional high tech incinerator and placenta pit; OR a waste removal and disposal contract?	1	Is there a functional high tech incinerator and placenta pit; OR a waste removal and disposal contract?	1	Is there a functional high tech incinerator and placenta pit; OR a waste removal and disposal contract?	1	Incinerator	1	Burn in incinerator	1	Burn in incinerator
Sterilisation space (e.g. space for dry heat, steam, electric boiler or steamer or non-electrics with cover for boiling and steaming & drum and stand) (can be shared with other units)							1	separate area for cleaning and sterilization procedure																	1
Storage space for soiled utility
Ventilation																	1	Means of ventilation
Equipment
Alcohol-based hand rub			1	Alcohol hand rub/sanitizer available	1	Alcohol hand rub/sanitizer available in service area			1	Alcohol based hand rub							1	Alcohol based rub	1	Alcohol-based hand rub	1	Alcohol-based hand rub	1		1
Antiseptics (e.g. chlorhexidine 7%, ethanol, povidone-iodine, chlorhexidine gluconate 4% gel, aqueous chlorhexidine 0.05% and 0.2%).	1	Antiseptic (e.g. chlorohexidine)									1	Are antiseptics and disinfectants are available in functional areas according to National IPC Guidelines? Verify availability of the following:	1	Are antiseptics and disinfectants are available in functional areas according to National IPC Guidelines? Verify availability of the following:	1	Are antiseptics and disinfectants are available in functional areas according to National IPC Guidelines? Verify availability of the following:	1	Antiseptic					1		1
Autoclave (or equivalent sterilisation equipment can be shared with other units)	1	autoclave															1	Autoclave with temperature and pressure gauges	1	Autoclave	1	Autoclave	1		1
Contaminated waste bin (leak proof)									1	Waste receptacle bin							1	Covered contaminated waste trash bin					1		1
Decontamination container																	1	Decontamination container
Disinfectant solutions (e.g. chlorine bleach)	1	Disinfectant (e.g. Jik)							1	Environmental disinfectant	1	Disinfectant: chlorine solution	1	Disinfectant: chlorine solution	1	Disinfectant: chlorine solution	1	Bleach or bleaching powder, prepared disinfection solution	1	Disinfectant	1	Disinfectant	1		1
Eye shields
Gloves (disposable)							1	are gloves available	1	Disposable non-sterile gloves	1	Clean gloves	1	Clean gloves	1	Clean gloves	1	Disposable latex gloves	1	Disposable latex gloves	1	Disposable latex gloves	1		1
Gloves (sterile)									1	Disposable sterile gloves	1	Surgical gloves	1	Surgical gloves	1	Surgical gloves							1		1
Gloves (elbow length heavy duty)	1	Do you have long gloves for manual removal of placenta?									1	Heavy duty gloves	1	Heavy duty gloves	1	Heavy duty gloves	1	Heavy duty gloves, long gloves
Gloves (heavy duty rubber or latex utility gloves)											1	Heavy duty gloves	1	Heavy duty gloves	1	Heavy duty gloves
Hand drying options (paper towels or appropriate hand dryers)
Iodine											1	Iodine preparations 90.5-3%)	1	Iodine preparations 90.5-3%)	1	Iodine preparations 90.5-3%)
Instrument sterilizer	1	What is available for sterilization?																					1		1
Mayo stand (or equivalent) on castors											1	Mayo instrument	1	Mayo instrument	1	Mayo instrument	1	Mayo stand
Nail brushes or sticks
Non-sterile protective clothing (e.g. plastic aprons)																	1	Non-sterile protective clothing
Pictorial hand washing instructions	1	Is hand washing chart displayed on wall?			1	A wall chard on hand washing instructions above each sink?					1	Hand washing SOPs displayed and they are adhered to	1	Hand washing SOPs displayed and they are adhered to	1	Hand washing SOPs displayed and they are adhered to
Regular trash/waste bin							1	two color-coded bins									1	Regular trash bin	1	Other waste receptacle	1	Other waste receptacle	1		1
Receptacle for soiled linen																									1
Sharps containers (puncture proof)	1	sharps disposal	1	Are sharps disposed in safety boxes	1	Are sharps disposed in safety boxes			1	Sharps container							1	Puncture proof sharps container	1	Sharps container	1	Sharps container	1		1
Sluice							1	Sluice room
Soap for handwashing	1	soap	1	soap	1	soap	1	Is soap available in the handwashing area	1	handwashing soap	1	liquid soap	1	liquid soap	1	liquid soap	1	Soap	1	Hand washing soap	1	Hand washing soap	1		1
Surgical masks, drapes and cap and boots for procedures	2	Boots (theater)					1	safety boots, face masks			1	1) Masks, 2) Boots and caps	1	1) Masks, 2) Boots and caps	1	1) Masks, 2) Boots and caps			2	Medical masks	2	Medical masks
Umbilical vein catheters sizes 3.5 and 5 (where expertise available)																	1	Umbilical catheter
HR Skills
Staff trained on interventions																									1
Measurement of regular performance of intervention																									1
Guidelines, Checklists, Registers
Cleaning of instruments and equipment			2	Guidelines for decontamination of feeding utensils	2	Guidelines for decontamination of feeding utensils	1	Standard operating procedures for sterilization											1	Does this facility have any guidelines on final processing or sterlization of equipment?	1	Does this facility have any guidelines on final processing or sterlization of equipment?
Cleaning schedule and/or daily cleaning checklist							1	Cleaning schedule																	1
Infection prevention and control guidelines for the labour and delivery unit and standard precautions																	1	Infection prevention, universal precautions	1	Guidelines for standard precautions	1	Guidelines for standard precautions
Essential Newborn Care
Infrastructure
As per general and infection control infrastructure for labour and delivery room
Equipment
As per general equipment and infection control items for labour and delivery room
Clean blankets, towels and linen (for drying baby)					1	Two towels in delivery pack											1	Linen, blankets for cold weather, towels			1	Thermal protection (drying baby and wrapping)
Disposable diapers/nappies
Newborn hats/caps (including preterm sizes)
Newborn mittens, socks
Sterile scissors and/or sterile blade to cut cord	1	Do you use sterile delivery packs?																	1	Scissors or blade to cut cord	1	Scissors or blade to cut cord
Umbilical cord clamp (sterile ligatures or clamp of Barr) or cord ties/sterile thread	1	Do you use sterile delivery packs?	1	sterile cord clamp	1	Sterile cord clamp	1	cord ligature									1	Cord ties	1	Cord clamp	1	Cord clamp
Drugs
Vitamin K1 (Phytomenadione) (IM or IV)			1	Vitamin K	1	Vitamin K			1	Routine newborn vitamin K
Acyclovir 3% topical eye ointment
HR Skills
Staff trained on interventions																	1	Have you ever received instruction on how to provide essential newborn care?							1
Measurement of regular performance of intervention																	1	Have you provided this service in the last 3 months?
Guidelines, Checklists, Registers
Essential newborn care guidelines																					1	Guidelines for essential newborn care
Thermal protection, including bathing									1	Guideline for thermal: avoid bathing and weighing													1	Thermal: avoid bathing prior to 6 hours after birth	1	Thermal: avoid bathing prior to 6 hours after birth
Immediate and Exclusive Breastmilk Feeding
Infrastructure
As per general and infection control infrastructure for labour and delivery room
Expression space/expressing room and storage for expressed breastmilk (see also sick newborn space)
Space/allowance for patient privacy for mothers
Equipment
As per general equipment and infection control items for labour and delivery room
Educational information on breastfeeding for mothers (e.g. written and pictorial information, support classes or groups, posters)																									1
HR Skills
Staff trained on interventions									1	Is it the policy of this facility to routinely encourage exclusive breastfeeding?													1	Are all relevant staff provided an orientation on the skills needed for following the facility’s human milk feeding policy (e.g. exclusive breastfeeding or feeding newborn breastmilk via cup, NG tube, etc)?	1	Are all relevant staff provided an orientation on the skills needed for following the facility’s human milk feeding policy (e.g. exclusive breastfeeding or feeding newborn breastmilk via cup, NG tube, etc)?
Measurement of regular performance of intervention									1	Received any training related to breast feeding and counselling for promoting breastfeeding within the last two years?													1	Feeding and lactation support	1	Feeding and lactation support
Guidelines, Checklists, Registers
Standards on immediate and exclusive breastfeeding																							1	Is it the policy of this facility to routinely encourage exclusive use of breastmilk for newborn and young infant feeding?	1	Is it the policy of this facility to routinely encourage exclusive use of breastmilk for newborn and young infant feeding?
Neonatal Resuscitation
Infrastructure
As per general and infection control infrastructure for labour and delivery room and essential newborn care
Newborn emergency space for resuscitaire/newborn resuscitation																	1	Neonatal resuscitation table
Equipment
As per general equipment and infection control items for labour and delivery room and essential newborn care
Airway suction apparatus (suction bulb manual, mechanical or electrical)	2	Is there a suction machine?	2	Complete suction equipment. Is suction equipment working?	2	Complete suction equipment. Is suction equipment working?	2	suction machine	1	Electric or manual suction pump, suction bulb	2	Suction machines and suction tubes of different sizes (does not specify)	2	Suction machines and suction tubes of different sizes (does not specify)	2	Suction machines and suction tubes of different sizes (does not specify)	1	Suction aspirator			1	Suction bulb	1		1
Bag self inflating (neonatal size, ideally with filter)			1	BVM suitable for term/preterm infant, is the bvm working	1	1) Bag valve mask device suitable for all term/preterm/infant, 2) Is bag valve mask device working?	1	bag and mask	1	Newborn bag and mask	1	Ambu bag and mask of different sizes	1	Ambu bag and mask of different sizes	1	Ambu bag and mask of different sizes	1	Neonatal ambu bag	1	Newborn bag and mask	1	Newborn bag and mask	1	Does this unit have a functional neonatal resuscitation bag and mask?	1	Does this unit have a functional neonatal resuscitation bag and mask?
Neonatal sized face masks (size 0-1)			1	BVM suitable for term/preterm infant, is the bvm working	1	1) Bag valve mask device suitable for all term/preterm/infant, 2) Is bag valve mask device working?					1	Ambu bag and mask of different sizes	1	Ambu bag and mask of different sizes	1	Ambu bag and mask of different sizes	1	Neonatal face mask size 0, 1	1	Newborn bag and mask	1	Newborn bag and mask	1	Does this unit have a functional neonatal resuscitation bag and mask?	1	Does this unit have a functional neonatal resuscitation bag and mask?
Nasal prongs 1mm and 2mm (if nasal prongs not available use nasal catheter (8-F and 6-F sizes)
Neonatal sized pulse oximetry probes/sensors for oxygen saturations	2	Do you have a functional pulse oximeter (size not specified)																	2	Pulse oximeter (size not specified)	2	Pulse oximeter (size not specified)	1		1
Mucus extractor																	1	Mucus extractor
Oxygen humidifiers									1	Oxygen humidifier													1		1
Oxygen low flow device			3	Low reading flow meter	3	Low reading flow meter																	1		1
Oxygen flow splitter for newborn																							1		1
Oxygen tubing									1	Oxygen delivery apparatus (tubes, prongs)							1	Tubing for oxygen administration					1		1
Resuscitation mannequin (for practice)
Resuscitaire (with heat source)
Suction catheters size 5, 8, 10, 12 & 14 (sterile disposable)	2	Is there complete suction equipment? Separate question on tubes (p. 7) but different sizes	2	Complete suction equipment. Is suction equipment working?	2	Complete suction equipment. Is suction equipment working?			1	Suction catheter for suctioning newborns	2	Catheters (does not specify)	2	Catheters (does not specify)	2	Catheters (does not specify)	1	Suction catheter 10, 12					1		1
Pulse oximeter	1	Do you have functional pulse oximeter?	1	Working pulse oximeter	1	Working pulse oximeter			1	Pulse oximeter	1	Pulse oximeter			1	Pulse oximeter	1	Pulse oximeter	1	Pulse oximeter	1	Pulse oximeter	1		1
T-piece resuscitator (only where expertise available)
Wall charts/action sequences for neonatal resuscitation (e.g. HBB flowchart)
HR Skills
Staff trained on interventions									1	Have all health service providers in this unit received training in neonatal resuscitation using bag and mask within 12 months?							1	Have you ever received instruction on how to provide neonatal resuscitation?	1	Received training on newborn resuscitation using bag and mask?	1	Received training on newborn resuscitation using bag and mask?	1	Within the past 12 months, have all health service providers in this unit received training or recertification in neonatal resuscitation using the bag and mask?	1	Within the past 12 months, have all health service providers in this unit received training or recertification in neonatal resuscitation using the bag and mask?
Measurement of regular performance of intervention															1	Check if facility can provide the following interventions on the day.	1	Have you provided this service in the last 3 months?	1	Neonatal resuscitation with mask	1	Neonatal resuscitation with mask	1		1
Guidelines, Checklists, Registers
Newborn resuscitation guidelines	1	Newborn resuscitation guidelines displayed on wall	1	1) Newborn resuscitation, 2) infant resuscitation	1	1) Newborn resuscitation, 2) infant resuscitation											1	Neonatal resuscitation
PMTCT
Infrastructure
As per general and infection control infrastructure for labour and delivery room
See laboratory section - access to infrastructure for HIV testing equipment and screening for congenital TB
Equipment
As per general equipment and infection control items for labour and delivery room and essential newborn care
Drugs
Azidothymidine/Zidovudine (AZT) (oral)	1	Zidovudine															1		1	Azidothymidine/Zidovudine (AZT) (oral)	1	Azidothymidine/Zidovudine (AZT) (oral)
Lamivudine																	1		1	Lamivudine	1	Lamivudine
Nevirapine (NVP) (oral)	1	Nevirapine	1	Nevirapine solution	1	Nevirapine solution			1	Nevirapine syrup							1		1	Nevirapine (NVP) (oral)	1	Nevirapine (NVP) (oral)
HR Skills
Staff trained on interventions																	1	Have you ever received instruction on how to administer antiretrovirals for PMTCT?			1	Received any training on PMTCT in the last two years?			1
Measurement of regular performance of intervention																	1	Have you provided this service in the last 3 months?	1	As part of PMTCT services, please tell me of providers in this facility provide the following services to clients.	1	As part of PMTCT services, please tell me of providers in this facility provide the following services to clients.
Guidelines, Checklists, Registers
PMTCT guidelines, including vaccination schedule	1	PMTCT guidelines displayed on wall	1	PMTCT national	1	PMTCT national											1	Job aids PMTCT	1	Do you have the national guidelines for PMTCT available in this service area today?	1	Do you have the national guidelines for PMTCT available in this service area today?
PMTCT labour and delivery register			1	An up to date pitc/pmtct register	1	Is there an up-to-date PITC/PMTCT register?											1	PMTCT labor and delivery register							1	HIV exposed newborns
Guidelines protocols on vaccination schedule for HIV exposed infants																			2	Do you have other guidelines relevant to HIV/AIDS?	2	Do you have other guidelines relevant to HIV/AIDS?
Treatment of HIV on the neonatal unit and vaccination schedule for HIV exposed infants																			2	Other guidelines on HIV	2	Other guidelines on HIV	1	HIV exposed newborns	1	HIV exposed newborns
Laboratories and Blood Bank
HIV testing kit			1	Are rapid test kits for PITC available	1	rapid test kits for PITC			1	HIV testing, rapid, PCR.	1	HIC diagnosis			1	HIC diagnosis	1	HIV rapid test kit	1	Does this facility conduct any HIV tests, including HIV RDT?	1	Does this facility conduct any HIV tests, including HIV RDT?	1		1
Place for Small and Sick Newborn Care
General for neonatal unit (service availability 24/7)
Infrastructure
24 service availability																	1	Does the facility provide neonatal care 24 hours a day, 7 days a week?							1
Access to drinking water (for staff and patients)							1	Safe, clean water available from tap									1	Water filter or other source of drinking water					1		1
Area for preparing IV drugs and fluids
Clean storage space for supplies (linen, diapers, clinical supplies and general equipment)
Communication infrastructure (telephone, internet or radio access (may be shared with other units))																							1		1
Consistent, uninterrupted 24 hour stabilised power supply							1	stable source of power	1	During the past 7 days, was electricity available at all times from the main or any backup sources 24 hours per day?	1	1) Does the facility have a reliable electrical power supply?, 2) Check whether connected to power grid, or has functioning solar power with batteries, or generator as primary source	1	1) Does the facility have a reliable electrical power supply?, 2) Check whether connected to power grid, or has functioning solar power with batteries, or generator as primary source	1	1) Does the facility have a reliable electrical power supply?, 2) Check whether connected to power grid, or has functioning solar power with batteries, or generator as primary source	1	1) Is this facility connected to the electric grid?, 2) Other sources of power (generator, solar)	1	Is the facility connected to the central supply electricity grid? Does the facility have other sources of electricity, such as generator or solar system? Is it functional? Is fuel available?	1	Is the facility connected to the central supply electricity grid? Does the facility have other sources of electricity, such as generator or solar system? Is it functional? Is fuel available?	1		1
Dedicated space/room or building (only for small and sick newborns)			1	Number of rooms specifically for newborns	1	Where are sick newborns cared for? (In a separate ward, NBU/Nursery)			1	Neonatal intensive care unit, special care nursery, newborn nursery (level of care)	1	Are the following specified wards available? Post natal ward	1	Are the following specified wards available? Post natal ward	1	Are the following specified wards available? Post natal ward	1	Separate space for neonatal care							1
Dedicated workspace for doctor on duty
Examination space or area for treatment/stabilisation (allowing for good lighting, warm, with facilities for resuscitation and patient privacy)			1	Defined room/space for newborn emergencies	1	1) Is there a defined room/space for handling newborn/infant emergencies with a suitable couch or bed?, 2) Is there a source of heat in this defined room/space for handling emergencies?
Fan or air conditioning with air filters (to prevent risk of airborne infection)																	1	Fan or air conditioning
Food provision for mothers that are rooming-in/providing KMC (access to)
Health management information system
Heating arrangements			1	Source of heat in the emergency area	1	Is there a source of heat in this defined room/space for handling emergencies?											1	Heating					1		1
Lighting to ensure good illumination day and night	1	Are there examination/procedure light?
Nurses station/charting or staff work area
Outlets sufficiently available and easily accessible (power strips)
Outlets rated amperage
Rooming in facility with chairs and beds for mothers (see kangaroo mother care)																							1		1
Toilet or latrine for staff																	1	Is there a toilet in functioning condition for general staff use? What type?
Toilet or latrine for patients and visitors							1	Toilet for male and female clients									1	Is there a toilet in functioning condition for general staff use? What type?	1	Is there a toilet (latrine) in functioning condition that is available for general outpatient client use?	1	Is there a toilet (latrine) in functioning condition that is available for general outpatient client use?	1		1
Water supply (uninterrupted) (for hand washing, cleaning etc.)	1	Running water for hand washing			1	Clean running water	1	Safe, clean water available from tap	1	Clean running water	1	Does the health facility have a reliable water source?	1	Does the health facility have a reliable water source?	1	Does the health facility have a reliable water source?	1	Does this facility have water? What is the source of water? Is it within 500 m? Is there ever a shortage of water?	1	Running water	1	Running water	1		1
Waiting area for visitors/family with educational materials/parent information																			2	Is there a waiting area where they are protected from the sun and rain?	2	Is there a waiting area where they are protected from the sun and rain?
Equipment
Adhesive strapping for peripheral lines (or IV film dressing)	1	Is strapping available?
Baby nappies/diapers napkins
Back up generator 25-50 KVA capacity	1	Is there a backup power supply?									1	Is there a stand-by generator or back-up power source?	1	Is there a stand-by generator or back-up power source?	1	Is there a stand-by generator or back-up power source?	1	1) Other sources of power (generator, solar), 2) Is this generator functional?	1	Is the facility connected to the central supply electricity grid? Does the facility have other sources of electricity, such as generator or solar system? Is it functional? Is fuel available?	1	Is the facility connected to the central supply electricity grid? Does the facility have other sources of electricity, such as generator or solar system? Is it functional? Is fuel available?	1		1
Blood collection tubes (appropriate small size) e.g. vacuum tubes serum and EDTA 3ml and 6ml
Blood collection tube holders
Blood collection vacuum tube needles 22G
Blood pressure apparatus (sphygmomanometer)											1	BP Machine	1	BP Machine	1	BP Machine	1	Blood pressure cuff	1	Digital or manual BP apparatus	1	Digital or manual BP apparatus
Blood pressure accessories including neonatal sized blood pressure cuff (sizes 1-5)
Blood pressure transducer (for central arterial lines)
Bowls (polypropylene)
IV cannula 22G, 24G, 25G 28G			1	cannulae / scalp vein sets	1	cannulae / scalp vein sets					2	Cannulas (pediatric and adult)	2	Cannulas (pediatric and adult)	2	Cannulas (pediatric and adult)
Capillary sample tubes (glass collection tubes)
Comfortable chairs for mothers																							1		1
Comfortable chairs for staff
Communication equipment (e.g. radio, telephone)																							1		1
Computer (for electronic records or data system may be shared with other unit)
Clean blankets, towels and linen including survival blankets			1	1) Newborns have clean linen during day of assessment, 2) Two towels in delivery pack for newborn	1	1) Newborns have clean linen, 2) 2 towels in delivery pack											1	Linen, blankets for cold weather, towels			1	Thermal protection (drying baby and wrapping)
Cots/bayonets for newborns			1	Number of cots. Number of patients in cots	1	Number of cots, Are cots clean, Are babies sharing cots at the time			1	Infant cot													1		1
Cot and incubator mattresses									1	Incubator
Dressing trolley (or equivalent)											1	Dressing trolley			1	Dressing trolley	1	Instrument trolley
Dressing trays/procedure trays																	1	Instrument tray
Emergency trolley (or equivalent)
Examination lights mobile - 220-12V																			1	Light source (flashlight acceptable)	1	Light source (flashlight acceptable)
Flashlight/torch with spare batteries									1	Examination light (flashlight ok)									1	Light source (flashlight acceptable)	1	Light source (flashlight acceptable)	1		1
Gauze, swabs, cotton wool	1	Cotton wool, gauze															1	Gauze swabs
Gauze bandages
Heated mattresses (e.g. for hot cots)																									1
Identification bands					1	Newborns have IP number
Incubators			1	Number of working incubators, Number of patients in incubators	1	Number of incubators, Number of working incubators, number of patients in incubators, incubators are clean (cleaned daily),	1	incubator	1	Incubator							1	Incubator	1	Incubator	1	Incubator	1		1
Infantometer, plexi, 105cm
Intra-osseous needle (or 22G needles)
Kidney bowls (polypropylene, stainless steel) 825ml																	1	Kidney bowl
Long line packs (for percutaneously inserted central lines)
Lumbar puncture needles (or 23G needles)									1	Lumbar puncture kit													1		1
Measuring tape (preferably vinyl coated)	1	Height meter															1	Measuring tape			1	Length/height measurement equipment
Mucus extractor
Newborn hats/caps (including preterm sizes)																	1	Caps or hats
Newborn mittens, socks
Padded boards and/or splints for neonates and preterm
Room thermometer	1	Thermometer - Wall	1	Working wall thermometer	1	Working wall thermometer			1	Room thermometer													1		1
Flashlight/torch with spare batteries									1	Radiant warmer							1	Radiant warmer					1		1
Radiant warmer insulating stickers
Radiant warmer probes																							1		1
Recharger for batteries
Refrigerator (for drugs etc.)																			1	Refrigerator in lab area	1	Refrigerator in lab area
Sample collection tubes (pus, cerebrospinal fluid)
Scissors																	1	Scissors
Soft gauze tourniquet (or rubber band for scalp vein)																			1	Tourniquet	1	Tourniquet
Spacer																			1	Spacers for inhalers	1	Spacers for inhalers
Spatula
Sterile equipment stand/dressing tray																	1	Instrument tray
Sterile gauze
Sterile tissue forceps
Sterile (low flow) lancet for heel pricks
Sterile blades/scissors
Stethoscope (neonatal)																							1		1
Suction catheters size 5, 8, 10, 12 & 14 (sterile disposable)	2	Is there complete suction equipment? Separate question on tubes (p. 7) but different sizes	2	Complete suction equipment. Is suction equipment working?	2	Complete suction equipment. Is suction equipment working?			1	Suction catheter for suctioning newborns	2	Catheters (does not specify)	2	Catheters (does not specify)	2	Catheters (does not specify)	1	Suction catheter 10, 12	1	Suction apparatus with catheter	1	Suction apparatus with catheter	1		1
Suction pump (portable, electrical with accessories)	2	Is there a suction machine?	2	Complete suction equipment. Is suction equipment working?	2	Complete suction equipment. Is suction equipment working?			1	Electric or manual suction pump	2	Suction machines and suction tubes of different sizes (does not specify), specifies electrical on p. 54	2	Suction machines and suction tubes of different sizes (does not specify), specifies electrical on p. 54	2	Suction machines and suction tubes of different sizes (does not specify), specifies electrical on p. 54					1	Electric suction pump	1		1
Suction pump (manual, non-electric power dependent)	2	Is there a suction machine?	2	Complete suction equipment. Is suction equipment working?	2	Complete suction equipment. Is suction equipment working?			1	Electric or manual suction pump	2	Suction machines and suction tubes of different sizes (does not specify), specifies electrical on p. 54	2	Suction machines and suction tubes of different sizes (does not specify)	2	Suction machines and suction tubes of different sizes (does not specify)							1		1
Suture set	1	Cat gut suture, vicryl suture, nylon suture, with sizes															1	Suture needles/suture materials			1	Suture materials with needle
Thermometers (preferable digital for newborns that measure 32°C-43°C - must measure below 35.5°C degrees)	1	Thermometer - Patient	1	Working low reading thermometer (can read below 35 c)	1	Working low reading thermometer (can read below 35 c)			2	Digital thermometer	1	Thermometer	1	Thermometer	1	Thermometer	1	Low reading thermometers	1	Thermometer for low-body temperature			1		1
Umbilical vein catheters sizes 3.5 and 5 (where expertise available)																	1	Umbilical catheter
Urinary catheter sizes 5-8	2	Urethral catheters (size not specified)															2	Urinary catheters
Urine bags (paediatric)
Urine dipsticks (Multistix)																	1	Dipstick for urine
Vital sign monitors (NIBP, HR, SpO2, ECG, RR, Temp) with accessories																									1
Warming crib
Wall clock/timer with second hand	1	Is there a visible wall clock?	1	Working wall clock visible from emergency area	1	Working wall clock visible from emergency area											1	Watch or clock with second hand easily seen	1	Timer or watch with second hands	1	Timer or watch with second hands
Weighing scales for newborns (preferably with 5-10g increments)	1	Is there a weighing scale?	1	Digital weighing scale	1	Digital weighing scale			1	Infant scale that measures in 5 gram gradations	1	Weighing scale for new born	1	Weighing scale for new born	1	Weighing scale for new born	1	Baby weighing scale	1	Infant weighing scale (100 g gradation)	1	Infant weighing scale (100 g gradation)	1	infant weighing scale	1	infant weighing scale
X-ray system (preferably mobile for chest x-ray e.g. for pneumothorax) (may be shared with other units)									1	Is x-ray available?					1	Functional x-ray machine			1	X-ray machine	1	X-ray machine	1		1
X-ray viewer (negatoscope) (may be shared with other units)															1	X-ray illuminator							1		1
CT scanner (may be shared with other units)																			1	CT scan	1	CT scan
Echocardiography																									1
Electrocardiogram (ECG) recorder, portable, with accessories (may be shared with other units)																					1	ECG			1
MRI (unlikely to be available in most settings. If available, may be shared with other units)
Ultrasound scanner (portable) with appropriate probes (e.g. for cranial ultrasound) (not available in all settings and may be shared with other units)									1	Ultrasound, cranial ultrasound	1	Ultrasound machine	1	Ultrasound machine	1	Ultrasound machine	2	Ultrasound	2	Ultrasound system/machine	2	Ultrasound system/machine	1		1
Guidelines, Checklists, Registers
Admission guidelines					1	Nursery admission policy																			1
Discharge and follow up																									1
Disease specific treatment guidelines (e.g. malaria, tetanus, hepatitis, Zika)									1	Protocols and guidelines for sepsis, meningitis, tetanus, diarrhea, respiratory disorders, hypothermia, hyperthermia, jaundice, seizures, HIV exposed newborns, Zika									1	Do you have the national guidelines for the diagnosis and treatment of malaria/TB/STIs (and others)?	1	Do you have the national guidelines for the diagnosis and treatment of malaria/TB/STIs (and others)?			1
Gestational age assessment									1	Job aid for assessing gestational age															1
IMNCI																			1	Do you have IMCI guidelines for the diagnosis and management of childhood illnesses available?	1	Do you have IMCI guidelines for the diagnosis and management of childhood illnesses available?
Inborn and outborn infants
Management of gastric residuals
Neonatal practical procedure guideline or advanced neonatal guidelines
National immunisation schedule											1	?Are the national guidelines for child immunization available for reference?	1	Are the national guidelines for child immunization available for reference?	1	Are the national guidelines for child immunization available for reference?			1	Do you have the national guidelines for child vaccinations available in this service area today?	1	Do you have the national guidelines for child vaccinations available in this service area today?
Parental/family visitation and access									1	Rooming in policy															1
Referral									1	Referral guideline for the sick neonate															1
Use of incubators and radiant warmers			2	Thermo neutral incubator temp setting	2	Thermo neutral incubator temp setting
Visitation																									1
Discharge checklist
Drug inventory																			1	Drug inventory	1	Drug inventory
Emergency trolley checklist
Follow up
Prescription charts																									1
Discharge forms																									1
General clinical records/notes (ongoing medical care)			1	Newborns have own medical record	1	Newborns have own medical record											1	Daily patient chart							1
Growth chart (weight, length, head circumference) (premature and infant charts)									1	Preterm growth chart	1	Are child growth charts are filled properly?	1	Are child growth charts are filled properly?	1	Are child growth charts are filled properly?			1	Growth chart	1	Growth char			1
Health insurance form (if relevant)
ID labels for inpatients
Lab request forms
Observations charts for recording of vital signs
Referral forms (if needed)																									1
Tetanus observation charts																									1
Birth registration
Cause of death certificates
Civil Vital registration system
Death/mortuary register
Discharge register
Newborn care unit register																	1	Register for sick babies
Newborn death stillbirth audit
Referral register																									1
Vaccination record/register
Infection Prevention and Control for the Neonatal Unit
Infrastructure
Access to laundry facilities											1	Does the laundry have a functional washing machine	1	Does the laundry have a functional washing machine	1	Does the laundry have a functional washing machine									1
Areas for hand washing	1	clean sinks, running water, soap									1	Do all service areas have running water with elbow operated tap and liquid soap?	1	Do all service areas have running water with elbow operated tap and liquid soap?	1	Do all service areas have running water with elbow operated tap and liquid soap?
Area for cleaning and disinfecting supplies and equipment
Autoclave room or sterilization space (may be shared with other units)																	1	Autoclave room			1	Electric on non-electric autoclave			1
Hand washing stations/sinks	1	clean sinks, running water, soap	1	Sinks? Number of sinks.	1	sink	1	sink with running water			1	Do all service areas have running water with elbow operated tap and liquid soap?	1	Do all service areas have running water with elbow operated tap and liquid soap?	1	Do all service areas have running water with elbow operated tap and liquid soap?
Hand drying towels (single use)
Incinerator (e.g. burn in incinerator, off-site incineration) (may be shared with other units)	1	Do you have a functional incinerator?					1	Is there an incinerator or waste management company?			1	Is there a functional high tech incinerator and placenta pit; OR a waste removal and disposal contract?	1	Is there a functional high tech incinerator and placenta pit; OR a waste removal and disposal contract?	1	Is there a functional high tech incinerator and placenta pit; OR a waste removal and disposal contract?	1	Incinerator	1	Burn in incinerator	1	Burn in incinerator
Sterilisation space (e.g. space for dry heat, steam, electric boiler or steamer or non-electrics with cover for boiling and steaming & drum and stand) (can be shared with other units)																									1
Storage space for soiled utility
Ventilation																	1	Means of ventilation
Equipment
Alcohol-based hand rub			1	Alcohol hand rub/sanitizer available	1	Alcohol hand rub/sanitizer available in service area			1	Alcohol based hand rub							1	Alcohol based rub	1	Alcohol-based hand rub	1	Alcohol-based hand rub	1		1
Antiseptics (e.g. chlorhexidine 7%, ethanol, povidone-iodine, chlorhexidine gluconate 4% gel, aqueous chlorhexidine 0.05% and 0.2%).	1	Antiseptic (e.g. chlorohexidine)									1	Are antiseptics and disinfectants are available in functional areas according to National IPC Guidelines? Verify availability of the following:	1	Are antiseptics and disinfectants are available in functional areas according to National IPC Guidelines? Verify availability of the following:	1	Are antiseptics and disinfectants are available in functional areas according to National IPC Guidelines? Verify availability of the following:	1	Antiseptic							1
Autoclave (or equivalent sterilisation equipment) (may be shared with other units)																	1	Autoclave with temperature and pressure gauges	1	Autoclave	1	Autoclave	1		1
Contaminated waste bin (leak proof)									1	Waste receptacle bin							1	Covered contaminated waste trash bin					1		1
Decontamination container																	1	Decontamination container
Disinfectant solutions (e.g. chlorine bleach)	1	Disinfectant (e.g. Jik)							1	Environmental disinfectant	1	Disinfectant: chlorine solution	1	Disinfectant: chlorine solution	1	Disinfectant: chlorine solution	1	Bleach or bleaching powder, prepared disinfection solution	1	Disinfectant	1	Disinfectant	1		1
Gloves (sterile)									1	Disposable sterile gloves	1	Surgical gloves	1	Surgical gloves	1	Surgical gloves							1		1
Gloves (regular/disposable)							1	are gloves available	1	Disposable non-sterile gloves	1	clean gloves	1	clean gloves	1	clean gloves	1	Disposable latex gloves	1	Disposable latex gloves	1	Disposable latex gloves	1		1
Gloves (heavy duty rubber or latex utility)	1	Do you have long gloves for manual removal of placenta?									1	heavy duty gloves	1	heavy duty gloves	1	heavy duty gloves	1	Heavy duty gloves
Instrument sterilizer																	1	Steam instrument sterilizer					1		1
Mayo stand (or equivalent) on casters											1	Mayo instrument			1	Mayo instrument	1	Mayo stand
Nail brushes or sticks
Non-sterile protective clothing (e.g. plastic aprons)											1	Apron	1	Apron	1	Apron	1	Non-sterile protective clothing
Pictorial hand washing instructions	1	Is hand washing chart displayed on wall?	1	A wall chart of handwashing instruction
Regular trash/waste bin							1	two color-coded bins			1	Are there sufficient lined dustbins for general waste in outdoor areas to avoid littering?	1	Are there sufficient lined dustbins for general waste in outdoor areas to avoid littering?	1	Are there sufficient lined dustbins for general waste in outdoor areas to avoid littering?	1	Regular trash bin	1	Other waste receptacle	1	Other waste receptacle	1		1
Receptacle for soiled linen and diapers																									1	I want to ask about how infant feces are disposed of immediately after a diaper change on the unit.
Sharps containers (puncture proof)	1	sharps disposal	1	Are sharps disposed in safety boxes	1	Are sharps disposed in safety boxes			1	Sharps container	1	Safety boxes in injection room	1	Safety boxes in injection room	1	Safety boxes in injection room	1	Puncture proof sharps container	1	Sharps container	1	Sharps container	1		1
Sluice (may be shared with other units)							1	Sluice room
Soap for handwashing	1	soap	1	soap	1	soap	1	Is soap available in the handwashing area	1	handwashing soap	1	liquid soap	1	liquid soap	1	liquid soap	1	Soap	1	Hand washing soap	1	Hand washing soap			1
Surgical masks, drapes, gowns and cap for procedures											1	Masks	1	Masks	1	Masks			2	Medical masks, gowns	2	Medical masks, gowns
HR Skills
Staff trained on interventions																									1
Measurement of regular performance of intervention																							1	Infection prevention practices of hand washing between infants	1	Infection prevention practices of hand washing between infants
Guidelines, Checklists, Registers
Cleaning of instruments and equipment			2	Guidelines for decontamination of feeding utensils	2	Guidelines for decontamination of feeding utensils	1	Standard operation procedures for sterilization											1	Does this facility have any guidelines on final processing or sterlization of equipment?	1	Does this facility have any guidelines on final processing or sterlization of equipment?
Infection prevention and control for the neonatal unit									1	Guidelines to avoid bad infection practices															1	No infants sharing cots, handwashing, limited non staff access
Cleaning schedule and/or daily cleaning checklist							1	Cleaning guidelines																	1
Neonatal Resuscitation on neonatal unit
Infrastructure
As per general and infection control infrastructure for small and sick newborn space
See oxygen administration for other items
Equipment
As per general and infection control equipment for small and sick newborn space
Bag and mask self inflating (neonatal size, ideally with filter)			1	BVM suitable for term/preterm infant, is the bvm working	1	1) Bag valve mask device suitable for all term/preterm/infant, 2) Is bag valve mask device working?			1	Newborn bag and mask	1	Ambu bag and mask of different sizes	1	Ambu bag and mask of different sizes	1	Ambu bag and mask of different sizes			1	Newborn bag and mask	1	Newborn bag and mask	1	Does this unit have a functional neonatal resuscitation bag and mask?	1	Does this unit have a functional neonatal resuscitation bag and mask?
Oropharyngeal airway/guedel airway																					1	Oropharyngeal airway (adult and pediatric)
Neonatal sized face masks (size 0-1)			1	BVM suitable for term/preterm infant, is the bvm working	1	1) Bag valve mask device suitable for all term/preterm/infant, 2) Is bag valve mask device working?					1	Ambu bag and mask of different sizes	1	Ambu bag and mask of different sizes	1	Ambu bag and mask of different sizes	1	Neonatal face mask	1	Newborn bag and mask	1	Newborn bag and mask			1
See oxygen administration for other items
HR Skills
Staff trained on interventions																	1	Have you ever received instruction on how to provide neonatal resuscitation?	1	Received training on newborn resuscitation using bag and mask?			1	Have any health service providers in this unit received training or recertification in neonatal resuscitation using the bag and mask, within the past 12 months?	1	Have any health service providers in this unit received training or recertification in neonatal resuscitation using the bag and mask, within the past 12 months?
Measurement of regular performance of intervention															1	Check if facility can provide the following interventions on the day.	1	Have you provided this service in the last 3 months?	1	Neonatal resuscitation with mask	1	Neonatal resuscitation with mask	1		1
Guidelines, Checklists, Registers
Newborn resuscitation guidelines	1	Newborn resuscitation guidelines displayed on wall	1	1) Newborn resuscitation, 2) infant resuscitation	1	1) Newborn resuscitation, 2) infant resuscitation											1	Neonatal resuscitation
Kangaroo Mother Care (KMC) including follow up
Infrastructure
As per general and infection control infrastructure for small and sick newborn space
Dedicated, separate room or space for mothers to room in (KMC room/ward)			1	Separate kmc room	1	Separate kmc room			1	Special unit with beds							1	Dedicated space or beds for KMC	1	Is there a separate room or space for KMC?			1		1
Private washing areas and toilet for mothers
Food provision for mothers/area for preparation of food	s	Are light meals (rice, bread, vegetables) available?
Sufficient space for mothers to store personal items, comfortable chairs and privacy									1	Chairs where the mother can sit comfortably													1		1
Equipment
As per general and infection control equipment for small and sick newborn space			1	Number of beds in kmc room	1	Number of beds in kmc room
Beds for mothers (lateral position) with curtains for privacy									1	Special unit with beds							1	Curtains providing patient privacy
Cabinets for mothers
Caps/hats for small babies									1	Caps/hats for babies							1	Caps or hats
Comfortable chairs for mothers			1	Number of chairs for mothers doing kmc	1	Number of chairs for mothers doing kmc																	1		1
Insecticide treated bednets for KMC mothers (in malaria endemic areas)																			1	Insecticide treated bednets	1	Insecticide treated bednets
Drugs
See drugs list for supplements, vitamins etc.
HR Skills
Staff trained on interventions									1	Have you or another provider received training on KMC in the past 2 years?							1	Have you ever received instruction on how to provide kangaroo mother care?			1	Received training on newborn resuscitation using bag and mask?	1	Have you or another provider received training in KMC during the past 2 years?	1	Have you or another provider received training in KMC during the past 2 years?
Measurement of regular performance of intervention					1	Is KMC offered routinely to low birth infants?			1	Is skin to skin for premature babies routinely used in this facility?							1	Have you provided this service in the last 3 months?			1	KMC for premature/very small babies
Guidelines, Checklists, Registers
Kangaroo mother care			1	written guidelines on kmc	1	written guidelines on kmc			1	Jobaid or guidelines for skin to skin care													1	skin-to-skin	1	skin-to-skin
Kangaroo mother care register									1	Is there a register where it is recorded when KMC is provided?							1	KMC register					1	Is there a register where provision of KMC is recorded?	1	Is there a register where provision of KMC is recorded?
Alternative feeding if baby unable to breastfeeding (cup & nasogastric feeding)
Infrastructure
As per general and infection control infrastructure for small and sick newborn space
Area or room for breastmilk expression
Milk room/area for preparing milk feeds and storage of expressed breastmilk
Equipment
As per general and infection control equipment for small and sick newborn space
Adhesive tape/strapping for NG tubes	1	Is strapping available?
Bottles, teats, dummies (as appropriate for feeding guidelines)
Breast pumps (battery powered)									1	Breast pump. Manual, electric,															1
Breastmilk substitute (only for babies with mothers unable to express milk)
Collection containers (for expressed breastmilk)									1	Containers for storing milk							1	Small cup for breastmilk expression					1		1
Feeding cups and spoons/paladai/feeding syringes									1	Cups, spoons, paladai cup							1	Cup and spoon for infant feeding					1		1
Litmus paper/testing strips (or equivalent)
Nasogastric feeding tubes 3.5-10 with caps	2	NGT tubes 16FG and 18FG (different sizes)	1	NGT tubes for all ages	1	NGT tubes for all ages			1	Nasogastric tubes size 5, 6, 7	2	Nasogastric tubes (pediatric and adult)	2	Nasogastric tubes (pediatric and adult)	2	Nasogastric tubes (pediatric and adult)	2	Nasogastric feeding tube			2	Nasogastric tubes	1		1
Educational information on breastfeeding for mothers (e.g. written and pictorial information, posters)
Refrigerator and freezer (for milk storage only)									1	Storage means, fridge for storing breastmilk, what is the temperature of the fridge now?													1		1
Sterile feeding syringes (2.5ml, 5ml, 10ml)																									1
Stethoscope	1	Stethoscope							1	Stethoscope							1	Stethoscope (adults)	1	Stethoscope	1	Stethoscope	1		1
Utensils and containers for preparing milk feeds especially graduated measuring jug/cup									1	Cups and spoons for feeding newborns
Drugs
See drugs list for supplements, vitamins etc.
HR Skills
Staff trained on interventions																									1
Measurement of regular performance of intervention									1	Does the facility routinely provide alternative feeding for young infants who cannot breastfeed?							1	Has alternative feeding (expressed breast milk using cup and spoon) been used for babies in the last 3 months?					1	Provide alternatives to breast feeding	1	Provide alternatives to breast feeding
Guidelines, Checklists, Registers
Infant feeding for the neonatal unit, including enteral feeding volumes by weight and age, IV fluid volumes									1	Guidelines for infant feeding													1	Alternative feeding	1	Alternative feeding
Fluid volumes and medications																							1	Job aids for calculating amount of intravenous rehydration fluid for hydration	1	Job aids for calculating amount of intravenous rehydration fluid for hydration
Fluid balance and feeding chart (fluid input and output)
Safe administration of oxygen (including equipment for resuscitation)
Infrastructure
As per general and infection control infrastructure for small and sick newborn space
Consistent oxygen source/supply (e.g. oxygen concentrators)	2	Is oxygen supply available?	1	Oxygen from any source	1	Oxygen from any source, working					1	Oxygen concentrators/cylinders	1	Oxygen concentrators/cylinders	1	Oxygen concentrators/cylinders			1	Oxygen concentrator	1	Oxygen concentrator	1	Oxygen concentrator	1	Oxygen concentrator
Equipment
As per general and infection control equipment for small and sick newborn space
Apnoea monitor									1	Apnea monitor							1	Apnea monitor					1		1
Bag and mask self inflating (neonatal size, ideally with filter)			1	BVM suitable for term/preterm infant, is the bvm working	1	1) Bag valve mask device suitable for all term/preterm/infant, 2) Is bag valve mask device working?			1	Newborn bag and mask	1	Ambu bag and mask of different sizes	1	Ambu bag and mask of different sizes	1	Ambu bag and mask of different sizes			1	Newborn bag and mask	1	Newborn bag and mask	1	Does this unit have a functional neonatal resuscitation bag and mask?	1	Does this unit have a functional neonatal resuscitation bag and mask?
Filter (spare)
Head box (optional)
Mucus extractor
Nasal prongs 1mm and 2mm (if nasal prongs not available use nasal catheter (8-F and 6-F sizes)																									1
Neonatal sized face masks (size 0-1)			1	BVM suitable for term/preterm infant, is the bvm working	1	1) Bag valve mask device suitable for all term/preterm/infant, 2) Is bag valve mask device working?					1	Ambu bag and mask of different sizes	1	Ambu bag and mask of different sizes	1	Ambu bag and mask of different sizes	1	Neonatal face mask	1	Newborn bag and mask	1	Newborn bag and mask			1
Neonatal sized pulse oximetry probes/sensors			1	Working pulse oximeter	1	Working pulse oximeter					2	Pulse oximeter (size not specified)			2	Pulse oximeter (size not specified)									1
Oxygen blenders									1	Oxygen blender															1
Oxygen humidifiers																									1
Oxygen low flow device			1	Oxygen from single source distributed through low reading flow meter	1	Oxygen from single source distributed through low reading flow meter																			1
Oxygen flow splitter for newborn			1	Oxygen from single source distributed through 3 and way 4 adapter	1	Oxygen from single source distributed through 3 and way 4 adapter
Oxygen meter
Oxygen tubing																	1	Tubing for oxygen administration							1
Pulse oximeters (bedside)	2	Do you have a functional pulse oximeter (size not specified)	1	Working pulse oximeter	1	Working pulse oximeter			2	Pulse oximeter							1	Pulse oximeter	1	Pulse oximeter	1	Pulse oximeter	1		1
Resuscitation mannequin (for training and practice)
Suction bulbs	2	Is there a suction machine?	2	Complete suction equipment. Is suction equipment working?	2	Complete suction equipment. Is suction equipment working?			1	Suction bulb									1	Suction bulb	1	Suction bulb	1		1
Suction catheters size 5, 8, 10, 12 & 14ch	2	Is there complete suction equipment? Separate question on tubes (p. 7) but different sizes	2	Complete suction equipment. Is suction equipment working?	2	Complete suction equipment. Is suction equipment working?			1	Suction catheter for suctioning newborns	2	Catheters (does not specify)	2	Catheters (does not specify)	2	Catheters (does not specify)	1	Suction catheter 10, 12					1		1
Suction pump (portable, electrical with accessories)	2	Is there a suction machine?	2	Complete suction equipment. Is suction equipment working?	2	Complete suction equipment. Is suction equipment working?			1	Electric or manual suction pump	2	Suction machines and suction tubes of different sizes (does not specify), specifies electrical on p. 54	2	Suction machines and suction tubes of different sizes (does not specify), specifies electrical on p. 54	2	Suction machines and suction tubes of different sizes (does not specify), specifies electrical on p. 54					1	Electric suction pump	1		1
Suction pump (manual, non-electric power dependent)	2	Is there a suction machine?	2	Complete suction equipment. Is suction equipment working?	2	Complete suction equipment. Is suction equipment working?			1	Electric or manual suction pump	2	Suction machines and suction tubes of different sizes (does not specify)	2	Suction machines and suction tubes of different sizes (does not specify)	2	Suction machines and suction tubes of different sizes (does not specify)							1		1
Drugs
See drugs list
HR Skills
Staff trained on interventions																									1
Measurement of regular performance of intervention																	1	Has oxygen been administered in the last 3 months?					1	Administer oxygen	1	Administer oxygen
Guidelines, Checklists, Registers
Classification of breathing difficulty and SpO2 thresholds and protocols for oxygen therapy and monitoring																							1	Any aspect of oxygen administration that includes oxygen for premature infants	1	Any aspect of oxygen administration that includes oxygen for premature infants
Intravenous fluids and management of hypoglycaemia
Infrastructure
As per general and infection control infrastructure for small and sick newborn space
See laboratory section
Separate area/clean space for preparing IV fluids (can be the same area as for preparation of IV drugs)
Equipment
As per general and infection control equipment for small and sick newborn space
Adhesive tape for syringe pump
Butterfly sets (22-25 gauge)			3	cannulae / scalp vein sets (same?)
Glucometer									1	Glucometer	1		1		1								1		1
IV tubing/infusion set (neonatal giving set) with burette 100-150ml, sterile, single use	2	Are there intravenous fluid giving sets? (size not specified)	1	1) IV fluid giving sets, 2) Paediatric burette	1	1) IV fluid giving sets, 2) Paediatric burette			1	Intravenous infusion set									1	Intravenous infusion kits pediatric	1	Intravenous infusion kits pediatric	1		1
IV infusion stands on castors	1	Is there a drip stand?									1	Drip stand with double hooks adjustable height			1	Drip stand with double hooks adjustable height	1	IV infusion stands
Sterile needles (19-26 gauge) or butterfly set (23-25 gauge)			3	cannulae / scalp vein sets (same?)					1	Sterile needles gauge 23							1	Needles (23-25 gauge)	2	Single-use standard disposable syringes with needles auto-disable syringes with needles	2	Single-use standard disposable syringes with needles auto-disable syringes with needles	1		1
Sterile syringes (small sizes 0.5, 1ml, 2ml, 5ml, 10ml, 20ml)									1	Disposable syringes 2ml 10ml							1	Needles and syringes (10-20cc)	2	Single-use standard disposable syringes with needles auto-disable syringes with needles	2	Single-use standard disposable syringes with needles auto-disable syringes with needles	1		1
Stopcocks 2 or 3 way
Syringe driver/syringe pumps 10, 20, 50ml (single phase)									1	Micro infusion syringe pump													1		1
Rapid blood sugar testing strips/paper reagent strips or equivalent
Drugs
Calcium gluconate 10%																			1	Calcium gluconate 10%	1	Calcium gluconate 10%
Dextrose 10% with normal saline									1	Dextrose and water 10%							1		1	Dextrose 10% with normal saline
Dextrose/glucose 5%		5% dextrose									1	Dextrose 5% or Sodium Chloride + Dextrose IV inj.	1	Dextrose 5% or Sodium Chloride + Dextrose IV inj.	1	Dextrose 5% or Sodium Chloride + Dextrose IV inj.	1		1	Dextrose/glucose 5%	1	Dextrose/glucose 5%
Dextrose/glucose 10%	1	10% dextrose	1	Glucose 10%	1	Glucose 10%											1				1	Dextrose/glucose 10%
Potassium chloride (KCL) 7.5%, 10%, 15%
Sodium bicarbonate	1	Sodium bicarbonate
Sodium chloride 0.9%									1	Sodium chloride 0.9%	1	Dextrose 5% or Sodium Chloride + Dextrose IV inj.	1	Dextrose 5% or Sodium Chloride + Dextrose IV inj.	1	Dextrose 5% or Sodium Chloride + Dextrose IV inj.	1		1	Sodium chloride 0.9%	1	Sodium chloride 0.9%
Ringer’s lactate	1	Ringers lactate	1	Working saline on ringers	1	N saline or Ringers			1	Other plasma expander such as Ringer's lactate	1	Ringer lactate and/or normal saline IV fluid	1	Ringer lactate and/or normal saline IV fluid	1	Ringer lactate and/or normal saline IV fluid	1		1	Ringer’s lactate	1	Ringer’s lactate	1		1
Water for injection
HR Skills
Staff trained on interventions
Measurement of regular performance of intervention																	1	Have IV fluids been administered to a newborn in the last 3 months?					1	Provide intravenous fluids	1	Provide intravenous fluids
Guidelines, Checklists, Registers
Fluid volumes and medications																							1	Intravenous infusion for infants	1	Intravenous infusion for infants
Injectable antibiotics for neonatal infection
Infrastructure
As per general and infection control infrastructure for small and sick newborn space
Lab infrastructure for septic screening (blood culture, Full blood count, C-Reactive Protein) (see lab)									1	Diagnose using blood cultures, lumbar puncture
Separate area/clean space for preparing IV drugs (can be the same as area for IV fluids)
Equipment
As per general and infection control infrastructure for small and sick newborn space
See general equipment and specific equipment for IV fluids
Drugs
Amoxicillin (oral suspension)	1	Oral Amoxicillin	1	Oral amoxicillin	1	Oral amoxicillin					2	Amoxycillin	2	Amoxycillin	2	Amoxycillin	1		1	Amoxicillin (oral suspension)	1	Amoxicillin (oral suspension)
Amoxicillin (injection)											2	Amoxycillin	2	Amoxycillin	2	Amoxycillin	1
Amikacin			1	Amikacin	1	Amikacin
Ampicillin (IV or IM)			1	Ampicillin/cloxacillin (injection)	1	Ampicillin/cloxacillin (injection)			1	Ampicillin for injection	1	Benzylpenicillin or Ampicillin injection	1	Benzylpenicillin or Ampicillin injection	1	Benzylpenicillin or Ampicillin injection	1		1	Ampicillin (IV or IM)	1	Ampicillin (IV or IM)			1
Ampicillin (oral)	1	Oral Ampicillin	1	Oral ampicillin/cloxacillin	1	Oral ampicillin/cloxacillin
Azithromycin (oral)																			1	Azithromycin (oral)	1	Azithromycin (oral)
Benzathine benzylpenicillin (IM)	1	Benzyl Penicillin							1	Benzathine benzylpenicillin for injection									1	Benzathine benzylpenicillin (IM)	1	Benzathine benzylpenicillin (IM)			1
Benzylpenicillin (Penicillin G) (IV or IM)			1	Benzyl penicillin	1	Benzyl penicillin					1	Benzylpenicillin or Ampicillin injection	1	Benzylpenicillin or Ampicillin injection	1	Benzylpenicillin or Ampicillin injection	1		1	Benzylpenicillin (Penicillin G) (IV or IM)					1
Cefalexin (oral suspension)
Cefotaxime (IV or IM)			1	Cefotaxamine	1	Cefotaxamine											1
Ceftriaxone (IV or IM)	1	Parenteral Ceftriaxone	1	Ceftriaxone	1	Ceftriaxone											1		1	Ceftriaxone (IV or IM)	1	Ceftriaxone (IV or IM)			1
Ciprofloxacin (injection)
Ciprofloxacin (oral)																			1	Ciprofloxacin (oral)	1	Ciprofloxacin (oral)
Clindamycin (IV)																	1
Co-amoxiclav (oral suspension)																	1
Co-amoxiclav (injection)
Cotrimoxazole (oral)											1	Cotrimoxazole (oral)	1	Cotrimoxazole (oral)	1	Cotrimoxazole (oral)			1	Cotrimoxazole (oral)	1	Cotrimoxazole (oral)
Erythromycin (oral)	1	Erythromycin															1		1	Erythromycin (oral)
Flucloxacillin (IV/IM) (cloxacillin)									1	Cloxacillin for injection							1
Flucloxacillin (oral)																	1
Gentamicin (IM or IV)	1	Gentamicin							1	Gentamicin injection							1		1	Gentamicin (IM or IV)	1	Gentamicin (IM or IV)			1
Isoniazid (oral)																			1	Isoniazid (oral)	1	Isoniazid (oral)
Kanamycin
Metronidazole (IV)	1	Metronidazole	1	Metronidazole (injection)	1	Metronidazole (injection)											1		1	Metronidazole (IV)	1	Metronidazole (IV)
Metronidazole (oral)	1	Oral metronidazole																	1	Metronidazole (oral)	1	Metronidazole (oral)
Penicillin G Procaine (IM only)
Procaine benzylpenicillin (IM)																	1				1	Procaine benzylpenicillin (IM)
HR Skills
Staff trained on interventions																									1
Measurement of regular performance of intervention									1	Diagnose neonatal sepsis, provide antibiotics for neonatal infections							1	Have antibiotics been given for neonatal infections in the last 3 months?					1	Provide antibiotics for neonatal infections	1	Provide antibiotics for neonatal infections
Guidelines, Checklists, Registers
Drug doses, dilutions and preparations for the neonatal unit			1	Dosage guidelines	1	Dosage guidelines																	1	Job aid for calculating medication dosage for newborn/young infant (for any medicine)	1	Job aid for calculating medication dosage for newborn/young infant (for any medicine)
Medication formulary (with neonatal doses) or prescribing guideline			1	Dosage guidelines	1	Dosage guidelines			1	Job aid for calculating medication dosage for infant													1	Job aid for calculating medication dosage for newborn/young infant (for any medicine)	1	Job aid for calculating medication dosage for newborn/young infant (for any medicine)
Prescription chart
Effective Phototherapy
Infrastructure
As per general and infection control infrastructure for small and sick newborn space
See laboratory section for bilirubin levels (or transcutaneous bilirubinometer on ward)																									1	1
Equipment
As per general and infection control equipment for small and sick newborn space
Calibration materials
Cuvettes
Eye patches/eye shields for baby									1	Mask for covering infant's eyes													1		1
Exchange transfusion sets			1	Exchange transfusion set/pack	1	Exchange transfusion set/pack
Icterometer																	1	Icterometer
Irradiance meter/spectro-radiometer
Phototherapy lamps/units with fluorescent tubes (high intensity) or LED phototherapy			1	Is there a phototherapy unit? Is it working? How many tubes? Record of when each tube was installed?	1	Is there a phototherapy unit? Is it working?			1	Phototherapy light													1	Phototherapy	1	Phototherapy
Spare fluorescent tubes/LEDs						How many tubes of the following colors: white, blue, green, other; record of when each tube was installed											1	Fluorescent tubes for phototherapy to treat jaundice
Test strips
Bilirubinometer									1	Transcutaneous bilirubin test
White linen for babies on phototherapy for cot and to cover unit
HR Skills
Staff trained on interventions
Measurement of regular performance of intervention									1	Diagnose and treat hyperbilirubinemia													1	Detect and manage hyperbilirubinemia	1	Detect and manage hyperbilirubinemia
Guidelines, Checklists, Registers
Treatment thresholds for phototherapy and exchange transfusion																							1	Hyperbilirubinemia/jaundice	1	Hyperbilirubinemia/jaundice
Use of phototherapy units (e.g.. positioning of phototherapy lamps, baby etc.)			2	Management of jaundice	2	Management of jaundice																	1	Job aids for bilirubin levels with exchange transfusion thresholds	1	Job aids for bilirubin levels with exchange transfusion thresholds
Seizure Management
Infrastructure
As per general and infection control infrastructure for small and sick newborn space
See laboratory section
Equipment
As per general and infection control equipment for small and sick newborn space
Drugs
Diazepam (oral/NG)	1	Diazepam							2	Diazepam injection							1								1
Diazepam emulsion (IV)	1	Diazepam (IV)									1	Diazepam injection	1	Diazepam injection	1	Diazepam injection			1	Diazepam emulsion (IV)	1	Diazepam emulsion (IV)
Midazolam (oral solution)									1	Medazelam															1
Paraldehyde (rectal)
Phenobarbital (IV or IM)	1	Phenobarbitone (injection)	1	Phenobarbitone injection	1	Phenobarbitone injection			2	Phenobarbital							1				1	Phenobarbital (IV or IM)			1
Phenobarbital (oral)																					1	Phenobarbital (oral)
Phenytoin (IV)	1	Phenytoin	1	Phenytoin injection	1	Phenytoin injection			2	Phenytoin							1								1
HR Skills
Staff trained on interventions
Measurement of regular performance of intervention									1	Diagnose and treat cause of seizures							1	Have anticonvulsants been administered in the last 3 months?					1	Diagnose / investigate and manage cause of seizures	1	Diagnose / investigate and manage cause of seizures
Guidelines, Checklists, Registers
Management of newborn convulsions and spasms									1	Management of seizures													1	seizures	1	seizures
Continuous Positive Airway Pressure and Assisted/Mechanical Breathing
Infrastructure
As per general and infection control infrastructure for small and sick newborn space
See laboratory section
Equipment
As per general and infection control equipment and safe oxygen therapy equipment for small and sick newborn space
CO2 detector
Chest drain set																									1	chest tubes
CPAP driver system (standard or bubble CPAP) with accessories (may vary dependent on CPAP system used)									1	CPAP equipment													1	CPAP equipment	1	CPAP equipment
CPAP tubing																									1
Distilled water
Drainage tubing and under water seal drainage bottle plus accessories
Endotracheal tubes (disposable cuffed or uncuffed), sizes 2.0, 2.5, 3.0 and 3.5	2	Do you have functional endotracheal tubes? Size not listed															1	Endotracheal tubes 3.0, 3.5	2	Endotracheal tube cuffed size 3.0 - 5.0	2	Endotracheal tube cuffed size 3.0 - 5.0
Endotracheal tube introducers
Infant laryngoscope set with spare bulb and batteries	2	Laryngoscope (not infant)															1	Infant laryngoscope
Infant laryngoscope (0,1 blades)	2	Laryngoscope (not infant)									2	Laryngoscope Macintosh Blades 1 – 3			2	Laryngoscope Macintosh Blades 1 – 3					1	Laryngoscope handle and blade neonatal
Large forceps (e.g. spencer wells)
Laryngoscope light bulb (spare)
Oxygen air blenders									1	Air/oxygen blender
Pump suction, portable, bottle with accessories	2	Is there a suction machine?	2	Complete suction equipment. Is suction equipment working?	2	Complete suction equipment. Is suction equipment working?			1	Electric or manual suction pump	2	Suction machines and suction tubes of different sizes (does not specify)	2	Suction machines and suction tubes of different sizes (does not specify)	2	Suction machines and suction tubes of different sizes (does not specify)							1		1
Prongs																									1
Nasogastric suction tubes 3.5, 5, 8, 10	2	NGT tubes 16FG and 18FG (different sizes)	1	NGT tubes for all ages	1	NGT tubes for all ages					2	Nasogastric tubes (pediatric and adult)	2	Nasogastric tubes (pediatric and adult)	2	Nasogastric tubes (pediatric and adult)	2	Nasogastric feeding tube			2	Nasogastric tubes			1
Respirator/ventilators plus accessories																							1		1
Portable patient monitors																							1		1
ECG leads
Temperature probes																									1
Pulse oximetry probes
ECG stickers
Insulating stickers (temperature)
Transilluminators
Drugs
See drugs section
HR Skills
Staff trained on interventions																									1
Measurement of regular performance of intervention
Blood Transfusion for Newborns
Infrastructure
Blood bank (see lab and blood bank for specifics)
Equipment
Neonatal blood transfusion set	2	Are there blood transfusion sets (size not specified)	1	Blood transfusion set	1	Blood transfusion set			2	Blood giving set
4-way stopcock for umbilical venous line
Exchange transfusion sets			1	Exchange transfusion set/pack	1	Exchange transfusion set/pack
Portable monitors																							1		1
Drugs
See essential drugs list
HR Skills
Staff trained on interventions
Measurement of regular performance of intervention									1	Blood transfusions							1	Has blood transfusion been performed in the last 3 months?			1	Blood transfusion	1	Exchange transfusion	1	Exchange transfusion
Guidelines, Checklists, Registers
Blood transfusion and exchange transfusion procedural guidelines
Transfusion surveillance/vital signs document (for blood transfusions)																					1	Guidelines on blood transfusions
Reporting forms for adverse events (including blood transfusion reaction reporting)
Treatment and screening for retinopathy of prematurity
Infrastructure
As per general and infection control infrastructure for small and sick newborn space
Ophthalmology service (does not need to be 24 hour)
Equipment
As per general and infection control equipment and safe oxygen therapy equipment for small and sick newborn space
Indirect ophthalmoscope (with small pupil adjustments) x1 per neonatal unit
Condensing lenses 20D and 28D for indirect ophthalmoscope
Neonatal lid speculums (Alfonso)
Scleral depressors (Schoket/wire vectis)
Solution for corneal wetting (e.g. Ringer's lactate)			1	Ringers	1	N saline or Ringers																	1		1
Newborn pulse oximeter	2	Do you have a functional pulse oximeter (size not specified)	1	Working pulse oximeter	1	Working pulse oximeter			2	Pulse oximeter	2	Pulse oximeter (size not specified)			2	Pulse oximeter (size not specified)	2	Pulse oximeter	2	Pulse oximeter (size not specified)	2	Pulse oximeter (size not specified)	1		1
Laser (can be shared between more than one facility/service)
Portable diode/green laser with indirect delivery system (can be shared between more than one facility)
Laser goggles											2	Goggles and face shield	2	Goggles and face shield	2	Goggles and face shield
Drugs
Dilating eye drops (tropicamide 0.5% + phenylepherine 2.5%)
Local aneasthetic eye drops (proparacaine 0.5%)
Artificial tear drops - for lubrication during procedure
Antibiotic drops (moxifloxacin/betadine) - at end of procedure
HR Skills
Staff trained on interventions
Measurement of regular performance of intervention																							1	Screening for retinopathy of prematurity?	1	Screening for retinopathy of prematurity?
Guidelines, Checklists, Registers
Classification of breathing difficulty and SpO2 thresholds and protocols for oxygen therapy and monitoring
Referral Service
Infrastructure
Vehicle maintenance infrastructure (or access to)																	1	Is there routine preventative maintenance?							1
Communication for transport vehicle (e.g. radio )											1	Check the presence of facility mobile phone or landline/functional radio call	1	Check the presence of facility mobile phone or landline/functional radio call	1	Check the presence of facility mobile phone or landline/functional radio call	1	Cell phone, two-way radio							1	Does this unit have access to a means for communicating outside the facility such as a functional phone or radio that are supported by the facility?
Fuel source/system																									1
Equipment
Adhesive tape
Antiseptic solution	1	Antiseptic (e.g. chlorohexidine)									1	Are antiseptics and disinfectants are available in functional areas according to National IPC Guidelines? Verify availability of the following:	1	Are antiseptics and disinfectants are available in functional areas according to National IPC Guidelines? Verify availability of the following:	1	Are antiseptics and disinfectants are available in functional areas according to National IPC Guidelines? Verify availability of the following:	1	Antiseptic
Blankets/linens																	1	Linens, Blankets
Butterfly set or cannula			3	cannulae / scalp vein sets (same?)	3	cannulae / scalp vein sets (same?)
Cotton wool balls and /or gauze	1	Is cotton wool available?															1	Gauze swabs
Diapers/napkins
Fuel for transport vehicle									1	Is fuel available?									1	Is fuel available today?	1	Is fuel available today?	1	Is fuel available today for the ambulance or other emergency transportation vehicle?	1	Is fuel available today for the ambulance or other emergency transportation vehicle?
Gastric tubes (size 5, 6, 7, 8)
Gloves											1	Gloves	1	Gloves	1	Gloves
Hats, socks, mittens (for baby)
IV infusion set	2	Are there intravenous fluid giving sets? (size not specified)							1	Intravenous infusion set							1	Drip line	1	Intravenous infusion kits adult, pediatric	1	Intravenous infusion kits adult, pediatric	1		1
Resuscitation bag and mask			1	BVM suitable for term/preterm infant, is the bvm working	1	1) Bag valve mask device suitable for all term/preterm/infant, 2) Is bag valve mask device working?			1	Newborn bag and mask	1	Ambu bag and mask of different sizes	1	Ambu bag and mask of different sizes	1	Ambu bag and mask of different sizes			1	Self-inflating bag and mask (pediatric, adult, newborn)	1	Self-inflating bag and mask (pediatric, adult, newborn)	1	Does this unit have a functional neonatal resuscitation bag and mask?	1	Does this unit have a functional neonatal resuscitation bag and mask?
Portable suction apparatus	2	Is there a suction machine?	2	Complete suction equipment. Is suction equipment working?	2	Complete suction equipment. Is suction equipment working?			1	Electric or manual suction pump									1	Suction apparatus with catheter	1	Suction apparatus with catheter	1		1
Pulse oximetry	1	Do you have a functional pulse oximeter (size not specified)	1	Working pulse oximeter	1	Working pulse oximeter			1	Pulse oximeter	1	Pulse oximeter (size not specified)			1	Pulse oximeter (size not specified)			1	Pulse oximeter (size not specified)	1	Pulse oximeter (size not specified)	1		1
Oxygen cylinder with flow meter									1	Flowmeter for oxygen therapy							1	Filled oxygen cylinder with cylinder carrier and key to open valve	1	Peak flow meters, filled oxygen cylinder	1	Peak flow meters, filled oxygen cylinder
Oxygen cylinder (portable)																	1	Filled oxygen cylinder with cylinder carrier and key to open valve	1	Filled oxygen cylinder	1	Filled oxygen cylinder
Nasal prongs/and or nasal catheter
Source of warmth
Stethoscope	1	Stethoscope							1	Stethoscope							1	Stethoscope (adults)	1	Stethoscope	1	Stethoscope	1		1
Sterile needles (19-26 gauge) or butterfly set (23-25 gauge)			3	cannulae / scalp vein sets (same?)	3	cannulae / scalp vein sets (same?)			1	Sterile needles gauge 23							1	Needles (23-25 gauge)	2	Single-use standard disposable syringes with needles auto-disable syringes with needles	2	Single-use standard disposable syringes with needles auto-disable syringes with needles	1		1
Sterile syringes (small sizes 0.5, 1ml, 2ml, 5ml, 10ml, 20ml)									1	Disposable syringes 2ml 10ml							1	Needles and syringes (10-20cc)	2	Single-use standard disposable syringes with needles auto-disable syringes with needles	2	Single-use standard disposable syringes with needles auto-disable syringes with needles	1		1
Torch with extra batteries and bulb
Thermometer	1	Thermometer	1	Working normal thermometer	1	Working normal thermometer			2	Digital thermometer	1	Thermometer	1	Thermometer	1	Thermometer			1	Thermometer	1	Thermometer	1		1
Transport incubator(s)																	1	Incubator					1	Does this facility have a transportation incubator onsite today?	1	Does this facility have a transportation incubator onsite today?
Transport vehicle (type may vary by context)							1	ambulance	1	Functional vehicle							1	Motor vehicle ambulance	1	Does the facility have a functional vehicle?	1	Does the facility have a functional vehicle?	1	Does this facility have a functional ambulance or other vehicle for emergency transportation that is stationed at this facility or operates from this facility?	1	Does this facility have a functional ambulance or other vehicle for emergency transportation that is stationed at this facility or operates from this facility?
Wraps or cloths for kangaroo position																							1	How is thermal care maintained during transportation for referral? Skin-to-Skin	1	How is thermal care maintained during transportation for referral? Skin-to-Skin
Drugs
IV fluids	1	Are there IV fluid sets?	1	Working saline on ringers	1	N saline or Ringers
Drugs/medicine (any medicine newborn is taking if receiving a dose during trip)
Expressed breastmilk (if baby is able to feed or, preferably, mother with newborn)
Documentation
Referral guidelines									2	Does the facility have a system for coordinating case management when infants are transferred between units?							2	Is use of ambulance regulated by explicit written guidelines?							1
Distance to nearest intensive care and special care unit and contact number of centre with advanced care											1	Has the facility made adequate transport arrangements to transfer patients to/from a referral facility within one hour, and documented procedure for referral?	1	Has the facility made adequate transport arrangements to transfer patients to/from a referral facility within one hour, and documented procedure for referral?	1	Has the facility made adequate transport arrangements to transfer patients to/from a referral facility within one hour, and documented procedure for referral?	1	How far to nearest center?
Detailed documents with patient notes (drugs and other treatment given before transport)									1	Register where referrals are recorded	1	Is there is a file for completed referral forms and feedback reports?	1	Is there is a file for completed referral forms and feedback reports?	1	Is there is a file for completed referral forms and feedback reports?	1	When patients are referred out to a higher level facility, how often accompanied by referral form?					1	Does the facility use a printed referral form that specifies the information to be included for all out referrals?	1	Does the facility use a printed referral form that specifies the information to be included for all out referrals?
Human Resources												Does not just ask how many are at the facility, but looks at attendance. Has section on staff incentives satisfaction.		Does not just ask how many are at the facility, but looks at attendance. Has section on staff incentives satisfaction.		Does not just ask how many are at the facility, but looks at attendance. Has section on staff incentives satisfaction.
Provider
Administration staff
Anesthetist																	1	Anesthesiologist	1	Anesthetist	1	Anesthetist
Biomedical engineer											2	How many biomed techs?	2	How many biomed techs?	2	How many biomed techs?
Cleaners
Community health worker (or equivalent)
Driver (transport vehicle)																	1	Driver, received trainings?
General medical doctor																	1	Medical doctor general practitioner	1	Generalist Medical Doctors	1	Generalist Medical Doctors	1		1
Health officer/Clinical officer (may be context specific)											1	How many?	1	How many?	1	How many?	1	Associate clinician	1	Non-physician clinician	1	Non-physician clinician
Health information technologist/data manager
Lab scientist																			1	Laboratory scientist	1	Laboratory scientist
Lab technician											1	How many?	1	How many?	1	How many?	1	Laboratory technician	1	Laboratory technician	1	Laboratory technician
Lactation counsellor/infant feeding coordinator									1	Other clinical specialists															1
Midwifery professional (e.g. enrolled midwife, degree, diploma)									1	Nurse/Midwife							1	Midwife	1	Midwifery professionals, Degree midwife	1	Midwifery professionals, Degree midwife	1		1
Nursing professional									1	Nurse	1	How many?	1	How many?	1	How many?	1	Nurse	1	Nursing professionals	1	Nursing professionals	1		1
Neonatal nurse (or nursing/midwifery professionals with specialist training in sick newborn care)									1	Neonatal nurse specialist													1		1
Neonatologist									1	Neonatologist							1	Neonatologist	1	Specialist medical doctor (including anesthesiologists and pathologists)	1	Specialist medical doctor (including anesthesiologists and pathologists)	1		1
Nutritionist									1	Other clinical specialists													1		1
Obs/gyne doctor																	1	Obstetrician/Gynecologist	1	Specialist medical doctor (including anesthesiologists and pathologists)	1	Specialist medical doctor (including anesthesiologists and pathologists)			1
Other nursing professionals (e.g. enrolled nurse), nursing assistants or auxiliaries											1	How many?	1	How many?	1	How many?
Other anesthetics staff (e.g. nurse anesthetist, diploma etc.)
Ophthalmologist																			1	Specialist medical doctor (including anesthesiologists and pathologists)	1	Specialist medical doctor (including anesthesiologists and pathologists)	1		1
Pathologist																			1	Specialist medical doctor (including anesthesiologists and pathologists)	1	Specialist medical doctor (including anesthesiologists and pathologists)
Pediatrician									1	Pediatrician							1	Pediatrician					1		1
Pharmacist											1	How many?	1	How many?	1	How many?			1	Pharmacist	1	Pharmacist
Pharmacy technicians/assistants											1	How many?	1	How many?	1	How many?			1	Pharmacy technician/assistant	1	Pharmacy technician/assistant
Porters																							1		1
Psychologist
Physiotherapist																							1		1
Radiographer											1	How many?	1	How many?	1	How many?
Security staff
Social worker											1	How many?	1	How many?	1	How many?
Speech therapist (or equivalent)
Surgeon																	1	General surgeon	1	Specialist medical doctor (including anesthesiologists and pathologists)	1	Specialist medical doctor (including anesthesiologists and pathologists)	1		1
Medicines/Drugs
Pharmacy infrastructure
Pharmacy service availability 24/7									1	Is the pharmacy accessible 24 hours a pay?							1	Is pharmacy accessible 24 hours a day?
Supply management system																	1	Is first-in-first out supply management system used?	1	What system does the facility use to monitor the amount of medicine received, issued, and present today?	?	What system does the facility use to monitor the amount of medicine received, issued, and present today?
Refrigeration for vaccination											1	Functional refrigerator (standard vaccine refrigerator?	1	Functional refrigerator (standard vaccine refrigerator)	1	Functional refrigerator (standard vaccine refrigerator)			1	What is the temperature in the vaccine refrigerator?	1	What is the temperature in the vaccine refrigerator? Does this facility have a refrigerator available and functioning for the storage of vaccines?
Refrigeration for other drugs/medicines											1	Is there functional and reliable refrigeration?	1	Is there functional and reliable refrigeration?	1	Is there functional and reliable refrigeration?	1	Solar or electric/gas refrigerator
Safe drug storage conditions (protection from moisture, heat, infestation)							1	secure lockable storage, good conditions			1	Are there appropriate storage facilities for medication? Check that the storage area is secure, well ventilated, protected from heat and light, has adequate shelving or racking/pallets for boxes, a worktop for issuing and record keeping, and is well arranged and clean.	1	Are there appropriate storage facilities for medication? Check that the storage area is secure, well ventilated, protected from heat and light, has adequate shelving or racking/pallets for boxes, a worktop for issuing and record keeping, and is well arranged and clean.	1	Are there appropriate storage facilities for medication? Check that the storage area is secure, well ventilated, protected from heat and light, has adequate shelving or racking/pallets for boxes, a worktop for issuing and record keeping, and is well arranged and clean.	1	Observe if drugs are protected from moisture, heat, infestation	1	Observe the place where medicines are stored and indicate the presence of each of the following storage conditions (on the floor, protected from water, from sun, rodents, well ventilated)	1	Observe the place where medicines are stored and indicate the presence of each of the following storage conditions (on the floor, protected from water, from sun, rodents, well ventilated)
Drug inventory (also in health information section)							1	daily updated inventory system			1	Is the stock record updated according to Integrated Logistic System guidelines for all three tracers?	1	Is the stock record updated according to Integrated Logistic System guidelines for all three tracers?	1	Is the stock record updated according to Integrated Logistic System guidelines for all three tracers?	1	Is there a drug inventory register/system?	1	What system does the facility use to monitor the amount of medicine received, issued, and present today?	?	What system does the facility use to monitor the amount of medicine received, issued, and present today?
Antiretrovirals (may vary depending on national HIV guidelines)
Azidothymidine/Zidovudine (AZT) (oral)	1	Zidovudine															1		1	Azidothymidine/Zidovudine (AZT) (oral)	1	Azidothymidine/Zidovudine (AZT) (oral)
Lamivudine																	1		1	Lamivudine	1	Lamivudine
Nevirapine (NVP) (oral)	1	Nevirapine	1	Nevirapine solution	1	Nevirapine solution			1	Nevirapine syrup							1		1	Nevirapine (NVP) (oral)	1	Nevirapine (NVP) (oral)	1		1
Anticonvulsants
Diazepam (oral/NG)	1	Diazepam					2	Diazepam	2	Diazepam injection							1						1		1
Diazepam emulsion (IV)	1	Diazepam (IV)					2	Diazepam			1	Diazepam injection	1	Diazepam injection	1	Diazepam injection			1	Diazepam emulsion (IV)	1	Diazepam emulsion (IV)
Midazolam (oral solution)									1	Medazelam													1		1
Paraldehyde (rectal)
Phenobarbital (IV or IM)	1	Phenobarbotone (injection)	1	Phenobarbitone injection	1	Phenobarbitone injection	2		2	Phenobarbital							1				1	Phenobarbital (IV or IM)	1		1
Phenobarbital (oral)							2	Phenobarbital													1	Phenobarbital (oral)
Phenytoin (IV)	1	Phenytoin	1	Phenytoin injection	1	Phenytoin injection		Phenobarbital	2	Phenytoin							1						1		1
Analgesics
Ibuprofen (IV)
Morphine (IV)	1	Morphine																	1	Morphine (IV)	1	Morphine (IV)
Morphine (oral)	1	Morphine															1				1	Morphine (oral)
Paracetamol (oral)	1	Oral paracetamol															1		1	Paracetamol (oral)	1	Paracetamol (oral)
Paracetamol (suppository)
Paracetamol (injection)
Anti-malarials
Artesunate (IV or IM)											1	Artesunate injection	1	Artesunate injection	1	Artesunate injection			1	Artesunate (IV or IM)	1	Artesunate (IV or IM)
Artesunate (rectal)																			1	Artesunate (rectal)	1	Artesunate (rectal)
Arthemeter (IM)
Artemisinin-based combined therapy (oral)																	1		1	Artemisinin-based combined therapy (oral)	1	Artemisinin-based combined therapy (oral)
Antibiotics
Amoxicillin (oral suspension)	1	Oral Amoxicillin	1	Oral amoxicillin	1	Oral amoxicillin					2	Amoxycillin	2	Amoxycillin	2	Amoxycillin	1		1	Amoxicillin (oral suspension)	1	Amoxicillin (oral suspension)
Amoxicillin (injection)											2	Amoxycillin	2	Amoxycillin	2	Amoxycillin	1
Amikacin			1	Amikacin	1	Amikacin
Ampicillin (IV or IM)			1	Ampicillin/cloxacillin (injection)	1	Ampicillin/cloxacillin (injection)			1	Ampicillin for injection	1	Benzylpenicillin or Ampicillin injection	1	Benzylpenicillin or Ampicillin injection	1	Benzylpenicillin or Ampicillin injection	1		1	Ampicillin (IV or IM)	1	Ampicillin (IV or IM)	1		1
Ampicillin (oral)	1	Oral Ampicillin	1	Oral ampicillin/cloxacillin	1	Oral ampicillin/cloxacillin
Azithromycin (oral)																			1	Azithromycin (oral)	1	Azithromycin (oral)
Benzathine benzylpenicillin (IM)	1	Benzyl Penicillin							1	Benzathine benzylpenicillin for injection									1	Benzathine benzylpenicillin (IM)	1	Benzathine benzylpenicillin (IM)
Benzylpenicillin (Penicillin G) (IV or IM)			1	Benzyl penicillin	1	Benzyl penicillin					1	Benzylpenicillin or Ampicillin injection	1	Benzylpenicillin or Ampicillin injection	1	Benzylpenicillin or Ampicillin injection	1		1	Benzylpenicillin (Penicillin G) (IV or IM)			1		1
Cefalexin (oral suspension)
Cefotaxime (IV or IM)			1	Cefotaxamine	1	Cefotaxamine											1
Ceftriaxone (IV or IM)	1	Parenteral Ceftriaxone	1	Ceftriaxone	1	Ceftriaxone											1		1	Ceftriaxone (IV or IM)	1	Ceftriaxone (IV or IM)	1		1
Ciprofloxacin (injection)
Ciprofloxacin (oral)																			1	Ciprofloxacin (oral)	1	Ciprofloxacin (oral)
Clindamycin (IV)																	1
Co-amoxiclav (oral suspension)																	1
Co-amoxiclav (injection)
Cotrimoxazole (oral)											1	Cotrimoxazole (oral)	1	Cotrimoxazole (oral)	1	Cotrimoxazole (oral)			1	Cotrimoxazole (oral)	1	Cotrimoxazole (oral)
Erythromycin (oral)	1	Erythromycin															1		1	Erythromycin (oral)
Flucloxacillin (IV/IM) (cloxacillin)									1	Cloxacillin for injection							1
Flucloxacillin (oral)																	1
Gentamicin (IM or IV)	1	Gentamicin							1	Gentamicin injection							1		1	Gentamicin (IM or IV)	1	Gentamicin (IM or IV)	1		1
Isoniazid (oral)																			1	Isoniazid (oral)	1	Isoniazid (oral)
Kanamycin
Metronidazole (IV)	1	Metronidazole	1	Metronidazole (injection)	1	Metronidazole (injection)											1		1	Metronidazole (IV)	1	Metronidazole (IV)
Metronidazole (oral)	1	Oral metronidazole																	1	Metronidazole (oral)	1	Metronidazole (oral)
Penicillin G Procaine (IM only)
Procaine benzylpenicillin (IM)																	1				1	Procaine benzylpenicillin (IM)
Tetracycline 1% eye ointment			1	Tetracycline ointment (TEO)	1	Tetracycline ointment (TEO)											1		1	Tetracycline 1% eye ointment	1	Tetracycline 1% eye ointment
Antibiotic drops (moxifloxacin/betadine) - at end of procedure
Corticosteroids
Betamethasone (IM)*									1	Betamethazone injection							1		1	Betamethasone (IM)*	1	Betamethasone (IM)*	1		1
Dexamethasone (IM) *	1	Parenteral dexamethasone							1	Dexamethazone injection							1		1	Dexamethasone (IM) *	1	Dexamethasone (IM) *	1		1
Emergency Drugs
Adrenaline/epinephrine (IV)	1	Adrenaline for injection 1;1000					1	Adrenaline			2	Adrenaline injection	2	Adrenaline injection	2	Adrenaline injection	1		1	Adrenaline/epinephrine (IV)	1	Adrenaline/epinephrine (IV)
Aminophylline									1	Aminophylline/Theophylline							1						1		1
Atropine (injection)	1	Atropine sulphate															1
Calcium gluconate 10% (injection)	1	Calcium gluconate															1		1	Calcium gluconate 10% (injection)	1	Calcium gluconate 10% (injection)
Hydrocortisone (injection)	1	Hydrocortisol?									1	Hydrocortisone (injection)	1	Hydrocortisone (injection)	1	Hydrocortisone (injection)	1		1	Hydrocortisone (injection)
Magnesium sulphate (IV)	1	Magnesium sulphate							1	Magnesium sulfate injection	2	Magnesium sulphate injection	2	Magnesium sulphate injection	2	Magnesium sulphate injection	1		1	Magnesium sulphate (IV)	1	Magnesium sulphate (IV)	1		1
Naloxone (IV)	1	Naloxone IV															1
IV fluids
Calcium gluconate 10%																			1	Calcium gluconate 10%	1	Calcium gluconate 10%
Dextrose 10% with normal saline									1	Dextrose and water 10%							1		1	Dextrose 10% with normal saline					1
Dextrose/glucose 5%		5% dextrose					2	Glucose			1	Dextrose 5% or Sodium Chloride + Dextrose IV inj.	1	Dextrose 5% or Sodium Chloride + Dextrose IV inj.	1	Dextrose 5% or Sodium Chloride + Dextrose IV inj.	1		1	Dextrose/glucose 5%	1	Dextrose/glucose 5%	1		1
Dextrose/glucose 10%	1	10% dextrose	1	Glucose 10%	1	Glucose 10%											1				1	Dextrose/glucose 10%	1		1
Potassium chloride (KCL) 7.5%, 10%, 15%
Sodium bicarbonate	1	Sodium bicarbonate					1	Sodium bicarbonate
Sodium chloride 0.9%									1	Sodium chloride 0.9%	1	Dextrose 5% or Sodium Chloride + Dextrose IV inj.	1	Dextrose 5% or Sodium Chloride + Dextrose IV inj.	1	Dextrose 5% or Sodium Chloride + Dextrose IV inj.	1		1	Sodium chloride 0.9%	1	Sodium chloride 0.9%	1		1
Ringer’s lactate	1	Ringers lactate	1	Working saline on ringers	1	N saline or Ringers			1	Other plasma expander such as Ringer's lactate	1	Ringer lactate and/or normal saline IV fluid	1	Ringer lactate and/or normal saline IV fluid	1	Ringer lactate and/or normal saline IV fluid	1		1	Ringer’s lactate	1	Ringer’s lactate	1		1
Water for injection
Vaccines
BCG vaccine											1	BCG	1	BCG	1	BCG	1		1	BCG vaccine	1	BCG vaccine
Diphtheria											1	Pentavalent	1	Pentavalent	1	Pentavalent			1	Diphtheria	1	Diphtheria
Pertussis vaccine											1	Pentavalent	1	Pentavalent	1	Pentavalent			1	Pertussis vaccine	1	Pertussis vaccine
Haemophilus influenza type b (Hib) vaccine											1	Pentavalent	1	Pentavalent	1	Pentavalent			1	Haemophilus influenza type b (Hib) vaccine	1	Haemophilus influenza type b (Hib) vaccine
Hepatitis B vaccine											1	Pentavalent	1	Pentavalent	1	Pentavalent			1	Hepatitis B vaccine	1	Hepatitis B vaccine
Tetanus toxoid											1	Pentavalent	1	Pentavalent	1	Pentavalent	1		1	Tetanus toxoid	1	Tetanus toxoid
Oral poliomyelitis vaccine											1	Polio	1	Polio	1	Polio	1		1	Oral poliomyelitis vaccine	1	Oral poliomyelitis vaccine
Other Drugs
Aciclovir (IV)
Acyclovir 3% topical eye ointment
Anti-Rho (D) immune globulin (injection)																	1
Caffeine citrate (oral)									1	Caffeine citrate
Caffeine citrate (IV)																							1		1
Chlorhexidine digluconate 7.1% gel (delivering 4% chlorhexidine)																	1		1	Chlorhexidine digluconate 7.1% gel (delivering 4% chlorhexidine)
Domperidone
Ethambutol																			1	Ethambutol	1	Ethambutol
Ferrous fumerate (oral syrup)			1	Ferrous fumarate suspension	1	Ferrous fumarate suspension					1	Iron supplementation	1	Iron supplementation	1	Iron supplementation	1		1	Ferrous fumerate (oral syrup)
Folic acid			1	folate tablets	1	folate tablets					1	Folic acid supplementation	1	Folic acid supplementation	1	Folic acid supplementation	1		1	Folic acid	1	Folic acid
Fluconazole (IV)
Fluconazole (oral)																	1		1	Fluconazole (oral)	1	Fluconazole (oral)
Furosemide (IV)																					1	Furosemide (IV)
Furosemide (oral)																			1	Furosemide (oral)
Glycerin chip
Hepatitis B immune globulin (HBIG)
Human milk fortifier
Insecticide treated bed nets (in malaria endemic areas)																	1		1	Insecticide treated bed nets (in malaria endemic areas)	1	Insecticide treated bed nets (in malaria endemic areas)			1
Lidocaine solution																	1		1	Lidocaine solution	1	Lidocaine solution
Miconazole cream (or equivalent e.g. gentian violet)																			1	Miconazole cream (or equivalent e.g. gentian violet)			1		1
Multivitamin			1	Multivit syrup	1	Multivit syrup
Nystatin (oral solution)																	1		1	Nystatin (oral solution)
Nystatin cream
Omeprazole (IV)																			1	Omeprazole (IV)
Omeprazole (oral)																			1	Omeprazole (oral)
Oral rehydration solution																	1		1	Oral rehydration solution	1	Oral rehydration solution
Oxygen supply	1	Is oxygen supply available?	1	Oxygen from any source	1	Oxygen from any source, working	1	oxygen source	1	Does this unit provide oxygen? Method for providing oxygen	1	Oxygen concentrators/cylinders	1	Oxygen concentrators/cylinders	1	Oxygen concentrators/cylinders			1	Oxygen concentrator	1	Oxygen concentrator	1	oxygen concentrator	1	oxygen concentrator
Phosphate and calcium supplements
Potassium chloride (1mmol/ml) (oral)
Pyridoxine (oral)
Ranitidine (IV)
Ranitidine (oral)
Rifampicin																			1	Rifampicin	1	Rifampicin
Pyrazinamide																			1	Pyrazinamide	1	Pyrazinamide
Sucrose 30% (oral)
Surfactant (not likely to be available in many settings due to cost)
Tetanus immunoglobulin (HTIG) (IM)																	1
Vitamin B6 (pyridoxine) (IV or IM)
Vitamin D
Vitamin K1 (Phytomenadione) (IM or IV)			1	Vitamin K	1	Vitamin K			1	Routine newborn vitamin K													1		1
Water based lubricant																	1
Dilating eye drops (tropicamide 0.5% + phenylepherine 2.5%)
Local aneasthetic eye drops (proparacaine 0.5%)
Artificial tear drops - for lubrication during procedure
Zinc oxide cream
Laboratories and Blood Bank
Biochemistry should be able to perform:
Blood glucose (e.g. glucometer and test strips)									1	Glucometer, strips	1	Glucometer and sticks	1	Glucometer and sticks	1	Glucometer and sticks			1	Does the facility do blood glucose testing? Glucometer? Test strips?	1	Does the facility do blood glucose testing? Glucometer? Test strips?	1		1
C-reactive protein (CRP)
Electrolytes (urea, sodium, potassium, calcium, magnesium and creatinine)																			1	Blood chemistries (e.g. glucose, sodium, potassium)	1	Blood chemistries (e.g. glucose, sodium, potassium)
Serum bilirubin (or transcutaneous bilirubinometers as cheaper alternative)									1	Transcutaneous bilirubin													1		1
Cerebrospinal fluid analysis (glucose and protein)																									1
Liver function testing																			1	Liver functioning test	1	Liver functioning test	1		1
Blood gas analysis																							1		1
Urine dipstick for urinalysis that measure: pH, proteins, glucose, ketones, blood nitrates, leucocytes																	1	Dipstick for protein in urine	1	Dip stick for urine protein, glucose	1	Dip stick for urine protein, glucose	1		1
Glucose 6-phosphate deyrogenase (G6PD) screening
Haemotology should be able to perform:
Blood typing and cross matching									1	Blood grouping testing							1	Blood typing and cross-matching reagents					1		1
Coagulation profile																							1		1
Coombs test																			1	Coomb's reagent	1	Coomb's reagent
Full blood count (FBC)/Full blood examination (FBE)									1	Tests of blood white and red cells, full blood count									1	Hematology: full blood count, platelet count, total lymphocyte count, etc.	1	Hematology: full blood count, platelet count, total lymphocyte count, etc.	1		1
Haemaglobin (e.g. haemacue, haemoglobin colour scale refill kit/starter kit) and or haematocrit testing (erythrocyte volume fraction)									1	Rapid haemoglobin, haemotology analyser, hemocue									1	HemoCue	1	HemoCue	1		1
Microbiology should be able to perform:
Culture and sensitivity on samples of blood, pus, cerebrospinal fluid and urine																							1		1
Cerebrospinal cell count
Gram staining																			1	Does this facility do gram staining?	1	Does this facility do gram staining?
Stool analysis											1	Stool microscopy			1	Stool microscopy			1	Does this facility do stool microscopy?	1	Does this facility do stool microscopy?
STI Testing including
Chlamydia testing																			1	Does this facility do chlamydia testing on site?	2	Does this facility offer diagnosis of STIs?
Enzyme immuno assay (EIA), gonorrhea Ag, kit																					2	Does this facility offer diagnosis of STIs?
Hepatitis B surface antigen (HbsAg)																	1	Hepatitis B test			2	Does this facility offer diagnosis of STIs?
HIV testing kit			1	Are rapid test kits for PITC available	1	rapid test kits for PITC			1	HIV testing, rapid, PCR.	1	HIC diagnosis			1	HIC diagnosis	1	HIV rapid test kit	1	Does this facility conduct any HIV tests, including HIV RDT?	1	Does this facility conduct any HIV tests, including HIV RDT?	1		1
Syphilis testing											1	Syphilis rapid test			1	Syphilis rapid test	1	Syphilis test	1	Does this facility do syphilis testing on site?	1	Does this facility do syphilis testing on site?			1
Other important lab tests:
TB testing (tuberculin skin testing, access to Ziehl-Neilsen staining and ideally GeneXpert)											1	TB microscopy			1	TB microscopy	1	TB microscopy	2	Does this facility do TB testing on site? Ziehl-Neelson test?	2	Does this facility do TB testing on site? Ziehl-Neelson test? Xpert?
Malaria testing (preferably blood film microscopy as more reliable option than rapid diagnostic tests for neonatal malaria)									1	Malaria rapid diagnostic test	1	Reagents for malaria test, plus Mrdt			1	Reagents for malaria test, plus mRDT	1	Malaria RDT	2	Does this facility do any malaria testing on site?	2	Does this facility do any malaria testing on site?	1		1
Glucose 6-phosphate deyrogenase (G6PD) screening
Thyroid function tests																							1		1
Blood bank should have facilities to perform:	2	Are there blood transfusion giving sets?
Blood typing and cross matching											1	Blood grouping test			1	Blood grouping test							1		1
Coombs test																			1	Coomb's reagent	1	Coomb's reagent			1
Storage of fresh whole blood, including type 0, Rh-negative blood, packed cells and fresh frozen plasma											1	Is there a blood bank refrigerator?			1	Is there a blood bank refrigerator?			1	Is there a refrigerator available for blood storage in this service area?	1	Is there a refrigerator available for blood storage in this service area?
Blood screening for HIV, Hep B, Hep C, Syphilis and malaria																			1	Blood drawn for HIV	1	Blood drawn for HIV	1		1
Blood transfusion guidelines for neonates																			1	Do you have guidelines on the appropriate use of blood and safe transfusion practices?	1	Do you have guidelines on the appropriate use of blood and safe transfusion practices?
Documentation
Documentation for newborn unit (labour and delivery)												Includes process info too (are the documents used regularly, filled out correctly, etc.)		Includes process info too (are the documents used regularly, filled out correctly, etc.)		Includes process info too (are the documents used regularly, filled out correctly, etc.)
GUIDELINES AND/OR PROTOCOLS for the following:
CEmOC and BEmOC guidelines											1	Check that a reference copy of guidelines and SOPs for BEmONC, and for neonatal resuscitation are available in the consultation room/delivery room/postnatal area.	1	Check that a reference copy of guidelines and SOPs for CEmONC, and for neonatal resuscitation are available in the consultation room/delivery room/postnatal area.	1	Check that a reference copy of guidelines and SOPs for CEmONC, and for neonatal resuscitation are available in the consultation room/delivery room/postnatal area.			1	Do you have the national guidelines for comprehensive emergency obstetric care CEmOC available in this service area today?	1	Do you have the national guidelines for comprehensive emergency obstetric care CEmOC available in this service area today?
Classification of breathing difficulty and SpO2 thresholds
Cleaning of instruments and equipment											1	Are there procedures and requirements for instrument cleaning and decontamination??	1	Are there procedures and requirements for instrument cleaning and decontamination?	1	Are there procedures and requirements for instrument cleaning and decontamination?			1	Does this facility have guidelines on final processing or sterilization of equipment?	1	Does this facility have guidelines on final processing or sterilization of equipment?
Essential newborn care guidelines																					1	Guidelines for essential newborn care
Infection prevention and control guidelines for the labour and delivery unit and standard precautions																	1	Infection prevention, universal precautions	1	Guidelines for standard precautions	1	Guidelines for standard precautions
Management of pregnancy and childbirth (Integrated management of pregnancy and Childbirth - IMPAC)	2	Active management of third stage labour protocol									1	Are the national guidelines for Integrated Management of Pregnancy and Childbirth (IMPAC) available for reference?	1	Are the national guidelines for Integrated Management of Pregnancy and Childbirth (IMPAC) available for reference?	1	Are the national guidelines for Integrated Management of Pregnancy and Childbirth (IMPAC) available for reference?	1	Integrated management of pregnancy. Childbirth, postpartum and newborn care	1	Do you have the national guidelines for integrated management of pregnancy and childbirth available in this service area today?	1	Do you have the national guidelines for integrated management of pregnancy and childbirth available in this service area today?
Management of pregnancy and newborn complications
Newborn resuscitation guidelines	1	Newborn resuscitation guidelines displayed on wall	1	1) Newborn resuscitation, 2) infant resuscitation	1	1) Newborn resuscitation, 2) infant resuscitation											1	Neonatal resuscitation					1	Are there protocols or guidelines in this unit for any of the following conditions in newborns/ young infants 0 to 59 days old? Respiratory distress	1	Are there protocols or guidelines in this unit for any of the following conditions in newborns/ young infants 0 to 59 days old? Respiratory distress
National immunisation schedule																			1	Do you have the national guidelines for child vaccinations available in this service area today?	1	Do you have the national guidelines for child vaccinations available in this service area today?
PMTCT guidelines, including vaccination schedule	1	PMTCT guidelines displayed on wall	1	PMTCT national	1	PMTCT national											1	Job aids PMTCT	1	Do you have the national guidelines for PMTCT available in this service area today?	1	Do you have the national guidelines for PMTCT available in this service area today?
Referral and transfer to neonatal unit																	1	Referral and counter-referral							1
Standards on immediate and exclusive breastfeeding																									1
Use of radiant warmers			2	Thermo neutral incubator temp settings	2	Thermo neutral incubator temp settings
CHECKLISTS
Cleaning schedule and/or daily cleaning checklist
Drug inventory																			1	Drug inventory system	1	Drug inventory system
FOR EACH NEWBORN
APGAR	1	APGAR score chart
Birth certification papers
Newborn screen filter cards (per national protocol)
General birth records/notes (ongoing medical care)
Health insurance form (if relevant)
Immunisation cards/weight cards																					1	Immunization card
ID labels			1	Neonates have own IP number
Laboratory request forms
Referral forms (if needed)
GENERAL REGISTERS/LOG BOOKS
Birth registration (or access to)
Cause of death certificates
Death/mortuary register											1	Death form	1	Death form	1	Death form	1	Death/mortuary register
General register for labour and delivery ward											1	Labour and delivery register	1	Labour and delivery register	1	Labour and delivery register	1	Labor and delivery ward registry
Newborn death stillbirth audit																									1
Referral register																	1	Referral register					1	referral register	1	referral register
Postpartum ward register											3	Postnatal register?	3	Postnatal register?	3	Postnatal register?	1	postpartum ward register
PMTCT labour and delivery register			1	An up to date pitc/pmtct register	1	Is there an up-to-date PITC/PMTCT register?											1	PMTCT labor and delivery register
Guidelines protocols on vaccination schedule for HIV exposed infants																			2	Do you have other guidelines relevant to HIV/AIDS?	2	Do you have other guidelines relevant to HIV/AIDS?
Documentation (place for small and sick newborn)
Guidelines and/or protocols for the following:
Admission guidelines					1	Nursery admission policy																	1	Are there written admission criteria for this unit?	1	Are there written admission criteria for this unit?
Blood transfusion and exchange transfusion procedural guidelines
Classification of breathing difficulty and SpO2 thresholds and protocols for oxygen therapy and monitoring
Cleaning of instruments and equipment			2	Guidelines for decontamination of feeding utensils	2	Guidelines for decontamination of feeding utensils													1	Does this facility have any guidelines on final processing or sterlization of equipment?	1	Does this facility have any guidelines on final processing or sterlization of equipment?
Discharge and follow up																							1	Are there written discharge criteria for this unit?	1	Are there written discharge criteria for this unit?
Disease specific treatment guidelines (e.g. malaria, tetanus, hepatitis, Zika)									1	Protocols and guidelines for sepsis, meningitis, tetanus, diarrhea, respiratory disorders, hypothermia, hyperthermia, jaundice, seizures, HIV exposed newborns, Zika									1	Do you have the national guidelines for the diagnosis and treatment of malaria/TB/STIs (and others)?	1	Do you have the national guidelines for the diagnosis and treatment of malaria/TB/STIs (and others)?	1	Congenital Zika infection, Hepatitis	1	Congenital Zika infection, Hepatitis
Drug doses, dilutions and preparations for the neonatal unit			1	Dosage guidelines	1	Dosage guidelines
Gestational age assessment									1	Job aid for assessing gestational age															1
IMNCI																			1	Do you have IMCI guidelines for the diagnosis and management of childhood illnesses available?	1	Do you have IMCI guidelines for the diagnosis and management of childhood illnesses available?
Inborn and outborn infants																									1
Infant feeding for the neonatal unit, including enteral feeding volumes by weight and age, IV fluid volumes									1	Guidelines for infant feeding
Infection prevention and control for the neonatal unit									1	Guidelines to avoid bad infection practices
Kangaroo mother care			1	written guidelines on kmc	1	written guidelines on kmc			1	Jobaid or guidelines for skin to skin care													1	Skin-to-skin	1	Skin-to-skin
Management of gastric residuals
Management of newborn convulsions and spasms									1	Management of seizures													1	Seizures	1	Seizures
Medication formulary (with neonatal doses) or prescribing guideline			1	Dosage guidelines	1	Dosage guidelines			1	Job aid for calculating medication dosage for infant
Neonatal practical procedure guideline or advanced neonatal guidelines
National immunisation schedule											1	?Are the national guidelines for child immunization available for reference?	1	Are the national guidelines for child immunization available for reference?	1	Are the national guidelines for child immunization available for reference?			1	Do you have the national guidelines for child vaccinations available in this service area today?	1	Do you have the national guidelines for child vaccinations available in this service area today?
Parental/family visitation and access									1	Rooming in policy															1
Referral									1	Referral guideline for the sick neonate															1
Thermal protection, including bathing									1	Guideline for thermal: avoid bathing and weighing													1	Hypothermia	1	Hypothermia
Treatment of HIV on the neonatal unit and vaccination schedule for HIV exposed infants																			2	Other guidelines on HIV	2	Other guidelines on HIV
Treatment thresholds for phototherapy and exchange transfusion
Use of incubators and radiant warmers			2	Thermo neutral incubator temp setting	2	Thermo neutral incubator temp setting
Visitation																									1
Use of phototherapy units (e.g.. positioning of phototherapy lamps, baby etc.)			2	Management of jaundice	2	Management of jaundice																	1	Hyperbilirubinemia/jaundice	1	Hyperbilirubinemia/jaundice
Checklists and job aids
Cleaning schedule and/or daily cleaning checklist
Discharge checklist																							1	Discharge criteria	1	Discharge criteria
Drug inventory																			1	Drug inventory	1	Drug inventory
Emergency trolley checklist
Fluid volumes and medications																									1
Follow up
Prescription charts
Documentation for each patient
Discharge forms																									1
Fluid balance and feeding chart (fluid input and output)
General clinical records/notes (ongoing medical care)			1	Newborns have own medical record	1	Newborns have own medical record											1	Daily patient chart					1	Does this facility utilize a standardized set of forms to comprise a medical chart or record for each newborn/young infant?	1	Does this facility utilize a standardized set of forms to comprise a medical chart or record for each newborn/young infant?
Growth chart (weight, length, head circumference) (premature and infant charts)									1	Preterm growth chart	1	Are child growth charts are filled properly?	1	Are child growth charts are filled properly?	1	Are child growth charts are filled properly?			1	Growth chart	1	Growth char	1	Preterm growth charts	1	Preterm growth charts
Health insurance form (if relevant)
ID labels for inpatients
Lab request forms
Observations charts for recording of vital signs
Prescription chart
Referral forms (if needed)																									1
Tetanus observation charts
Transfusion surveillance/vital signs document (for blood transfusions)																					1	Guidelines on blood transfusions
General registers/log books
Birth registration
Cause of death certificates
Civil Vital registration system
Death/mortuary register
Discharge register
Kangaroo mother care register									1	Is there a register where it is recorded when KMC is provided?							1	KMC register
Newborn care unit register																	1	Register for sick babies
Newborn death stillbirth audit																									1
Referral register
Reporting forms for adverse events (including blood transfusion reaction reporting)
Vaccination record/register

## Sheet: HFC Mapping
* 1=it is in the tool, 2=it is partially addressed in the tool, 3=I'm unsure and need to check	Kenya		Malawi				Nigeria		Global
***Each device should be available AND functioning. For drugs they should be available AND not expired***	CPHD Health Facility Capacity Assessment Form		CPAP Project Neonatal Care Indicators (Checklist)		CPAP Project Ward Assessment Checklist		Appraising Neonatal Care in Tertiary Centers		EmONC MNCH Assessment
***Manufacturer and model number should be captured for each device***	Has it?*	Definition/Comment	Has it?	Definition/Comment	Has it?	Definition/Comment	Has it?	Definition/Comment	Has it?	Definition/Comment
Labor and Delivery Room
General newborn equipment
Infrastructure
Access to drinking water (for staff and patients)			1	Availability of treated water safe for drinking
Access to first stage labour room and postnatal room
Area for newborn resuscitation
Clean storage space for supplies (linen and general equipment)
Communication infrastructure (telephone, internet or radio access (may be shared with other units))
Consistent, uninterrupted 24 hour stabilised power supply			1	Indicator 2, multiple questions on power supply, outage tracking, and back-up	1	Has a whole section (p. 4) on power questions including outages, back-up power types, fuel availability etc.			1	Power supply (national grid, generator, solar power, other)
Dedicated space for labour and delivery only									1	Does this facility have the following units? Labour ward
Fan or air conditioning
Health management information system (shared with other units)
Heating arrangements			1	The facility has functional Devices (heaters) to keep constant room temperature at 25°-30°
Lighting to ensure good illumination day and night			1	Has functioning source of light
Consistent oxygen source/supply	1	Piped Oxygen or Tanked Oxygen	1	Availability of functional oxygen source ( Oxygen concentrator or cylinder or other)	1	Oxygen concentrators (for nursery of maternity, includes manufacturer)	2	Do you have the capability of providing supplemental oxygen? Yes/No; If yes, source of oxygen: Oxygen tanks, Oxygen concentrators, both, other	1	Oxygen source
Midwives station/charting or staff work area
Outlets sufficiently available and easily accessible (poweer strips)			1	Sufficient functional sockets close to where needed
Outlets rated amperage
Sufficient infrastructure for privacy for mothers, including curtains
Toilet or latrine for patients and visitors			2	Availability of sufficient safe functional pit latrine
Toilet or latrine for staff			2	Availability of sufficient safe functional pit latrine
Water supply (uninterrupted) (for hand washing, cleaning etc.)			1	Availability of constant supply of running tapy					1	Running water
Waiting area for visitors/family
24 hour service availability
Equipment
Back up generator 25-50 KVA capacity (may be shared with other units)			1	Availability of back-up power solar/inverter/generator	1	Generator available			1	Power supply (national grid, generator, solar power, other)
Blood pressure apparatus (sphygmomanometer)							2	Do you have the capacity for non-invasive blood pressure monitoring: Yes/No	1	BP Machine
Blood pressure accessories including neonatal sized blood pressure cuff (sizes 1-5)
Blood sugar glucose dipsticks
Bowls (preferably polypropylene)									1	Bowls 8'
Computer (may be shared with other units)
Cot/bassinet/bayonets on castors					1	Number of neonatal beds (type)
Delivery beds (for mothers)	1	Maternity (# of Beds)			1	Number of labor ward beds (also includes question on postnatal and antenatal beds)
Delivery packs
Doppler
Dressing trolley (or equivalent)
Dressing trays/procedure trays (or equivalent) (sterile and non-sterile)									1	Instrument tray
Emergency trolley (or equivalent)
Endotracheal tubes
Episiotomy scissors									1	Episiotomy scissors
Fetal stethoscope									1	Fetoscope
Flashlight/torch with spare batteries
Forceps (large and medium)
Gauze
Gauze bandages
Glucometer with test strips			1	Availability of functional externally clean Glucometers and glucostics	1	Glucometer and glucometer sticks
Heel lancet
Infusion stands
Infusion kits
IV cannula 22G, 24G, (25G, 28G rarely used)			1	Venous access equipment available (IV cannula 24 G)
Kidney bowls (polypropylene, stainless steel) 825ml
Magill's forceps									3	Kidney dish
Manual vacuum extractor									3	1) Manual vacuum aspiration or 2) Vacuum extractor for assisted vaginal delivery
Measuring tape (preferably vinyl coated)			1	Measuring tape available
Mucus extractor
Nasogastric feeding tubes 3.5-10 with caps			1	Availability of Nasogastric/ oral tubes (6F, 8F), calibrated cups			1	Do you have the capacity to insert a naso or orogastric tube? Yes/No
Oxygen tubing
Paediatric infusion set (60 drops per ml burette)
Partograph
Recharger for batteries
Refrigerator (for drugs etc.)
Scissors
Speculum									1	Vaginal speculum
Sterile gauze
Sterile needles (19-26 gauge) or butterfly set (23-25 gauge)
Sterile syringes (small sizes 0.5, 1ml, 2ml, 5ml, 10ml, 20ml)
Sterile tissue forceps
Sterile drapes
Stethoscope (neonatal)			1	Airway assessment and management equipment (Stethoscope, Guedel airways Neonatal/infant Self-inflating bags, face musk, ) available
Suction pump (portable, electrical with accessories)	2	Suction units	1	Availability of clean and functional Suction gadgets either electronic or manual, its collecting jar and suctioning catheter (6F, 8F)	2	Suction machines	1	In the delivery/resuscitation room, can you provide suction (mechanical or bulb suction) ?: Yes/No	1	Manual/Electric suction machine
Suction pump (manual, non-electric power dependent)	2	Suction units	1	Availability of clean and functional Suction gadgets either electronic or manual, its collecting jar and suctioning catheter (6F, 8F)	2	Suction machines	1	In the delivery/resuscitation room, can you provide suction (mechanical or bulb suction) ?: Yes/No	1	Manual/Electric suction machine
Suture set (needle and materials)
Swabs and/or cotton wool balls
Vital sign monitors (NIBP, HR, SpO2, ECG,, RR, Temp) with accessories	YP?	Patient monitors
Wall clock/timer with second hand			1	Timer
Weighing scales for newborns (preferably with 5-10g increments)			1	Weighing scale	1	digital scale	2	Does your unit have a weighing scale?	1	Infant weighing scale
Guidelines, Checklists, Registers
CEmOC and BEmOC guidelines
Classification of breathing difficulty and SpO2 thresholds
Management of pregnancy and childbirth (Integrated management of pregnancy and Childbirth - IMPAC)
Management of pregnancy and newborn complications
National immunisation schedule
Referral and transfer to neonatal unit
Use of radiant warmers
Drug inventory
APGAR
Birth certification papers
Newborn screen filter cards (per national protocol)
General birth records/notes (ongoing medical care)
Health insurance form (if relevant)
Immunisation cards/weight cards
ID labels
Laboratory request forms
Referral forms (if needed)
Birth registration (or access to)
Cause of death certificates
Death/mortuary register							1	Do you systematically collect and store admission, mortality and morbidity data from your unit? Yes/No
General register for labour and delivery ward
Newborn death stillbirth audit			1	Neonatal death audit form
Referral register
Postpartum ward register
Infection Prevention and Control
Infrastructure
Access to laundry facilities
Areas for hand washing			1	Hand washing facility available with soap?
Area for cleaning and disinfecting supplies and equipment
Autoclave room or sterilization space (can be shared with other units)
Hand washing stations/sinks			1	Hand washing facility available with soap?
Incinerator (e.g.. burn in incinerator, off-site incineration can be shared with other units)									1	How does the facility dispose of waste (waste pit, placenta pit, incinerator, burning)
Sterilisation space (eg.space for dry heat, steam, electric boiler or steamer or non-electrics with cover for boiling and steaming & drum and stand) (can be shared with other units)
Storage space for soiled utility
Ventilation
Equipment
Alcohol-based hand rub			2	Skin / hand disinfection available					1	Alcohol hand rub / sanitizer
Antiseptics (e.g. chlorhexidine 7%, ethanol, povidone-iodine, chlorhexidine gluconate 4% gel, aqueous chlorhexidine 0.05% and 0.2%).			2	Skin / hand disinfection available
Autoclave (or equivalent sterilisation equipment can be shared with other units)	1	Autoclave
Contaminated waste bin (leak proof)
Decontamination container
Disinfectant solutions (e.g. chlorine bleach)
Eye shields
Gloves (disposable)
Gloves (sterile)									1	Regular sterile gloves
Gloves (elbow length heavy duty)									1	Elbow length sterile gloves
Gloves (heavy duty rubber or latex utility gloves)
Hand drying options (paper towels or appropriate hand dryers)			1	One-way towels/ air dryer available					1	Disposable paper towels
Iodine
Instrument sterilizer
Mayo stand (or equivalent) on castors
Nail brushes or sticks
Non-sterile protective clothing (e.g. plastic aprons)
Pictorial hand washing instructions			2	Posters on infection prevention at the walls in different neonatal care rooms
Regular trash/waste bin
Receptacle for soiled linen
Sharps containers (puncture proof)			1	Separate sharps disposal container available?
Sluice
Soap for handwashing			1	Hand washing facility available with soap?					1	Soap
Surgical masks, drapes and cap and boots for procedures
Umbilical vein catheters sizes 3.5 and 5 (where expertise available)
HR Skills
Staff trained on interventions
Measurement of regular performance of intervention
Guidelines, Checklists, Registers
Cleaning of instruments and equipment
Cleaning schedule and/or daily cleaning checklist
Infection prevention and control guidelines for the labour and delivery unit and standard precautions			1	1) IPC Guidelines available/ accessible( hard Copy) and implemented, 2) Posters on infection prevention at the walls in different neonatal care rooms
Essential Newborn Care
Infrastructure
As per general and infection control infrastructure for labour and delivery room
Equipment
As per general equipment and infection control items for labour and delivery room
Clean blankets, towels and linen (for drying baby)									1	Newborn towels
Disposable diapers/nappies
Newborn hats/caps (including preterm sizes)
Newborn mittens, socks
Sterile scissors and/or sterile blade to cut cord									1	Cord scissors 10cm
Umbilical cord clamp (sterile ligatures or clamp of Barr) or cord ties/sterile thread
Drugs
Vitamin K1 (Phytomenadione) (IM or IV)			1	Vit K
Acyclovir 3% topical eye ointment
HR Skills
Staff trained on interventions
Measurement of regular performance of intervention
Guidelines, Checklists, Registers
Essential newborn care guidelines									1	Essential Newborn Care Guidelines
Thermal protection, including bathing			1	Prevention and management of hypothermia SOPs					1	Warm chain for baby care
Immediate and Exclusive Breastmilk Feeding
Infrastructure
As per general and infection control infrastructure for labour and delivery room
Expression space/expressing room and storage for expressed breastmilk (see also sick newborn space)
Space/allowance for patient privacy for mothers
Equipment
As per general equipment and infection control items for labour and delivery room
Educational information on breastfeeding for mothers (e.g. written and pictoral information, support classes or groups, posters)
HR Skills
Staff trained on interventions
Measurement of regular performance of intervention
Guidelines, Checklists, Registers
Standards on immediate and exclusive breastfeeding
Neonatal Resuscitation
Infrastructure
As per general and infection control infrastructure for labour and delivery room and essential newborn care
Newborn emergency space for resuscitaire/newborn resuscitation
Equipment
As per general equipment and infection control items for labour and delivery room and essential newborn care
Airway suction apparatus (suction bulb manual, mechanical or electrical)	2	Suction units	1	Availability of clean and functional Suction gadgets either electronic or manual, its collecting jar and suctioning catheter (6F, 8F)			1	In the delivery/resuscitation room, can you provide suction (mechanical or bulb suction) ?: Yes/No	1	Manual/Electric suction machine
Bag self inflating (neonatal size, ideally with filter)			1	Airway assessment and management equipment (Stethoscope, Guedel airways Neonatal/infant Self-inflating bags, face musk, ) available	1	Bag and mask allocated to nursery, mask size, number of bags	1	In the delivery room do you have the available equipment to provide positive pressure ventilation such as an ambu bag with appropriate sized mask for term and preterm infants: Yes/No	1	Ambu bag (adult, pediatric)
Neonatal sized face masks (size 0-1)			1	Airway assessment and management equipment (Stethoscope, Guedel airways Neonatal/infant Self-inflating bags, face musk, ) available	1	Bag and mask allocated to nursery, mask size, number of bags
Nasal prongs 1mm and 2mm (if nasal prongs not available use nasal catheter (8-F and 6-F sizes)			1	Availability of Nasal prongs/Nasal catheters/face masks
Neonatal sized pulse oximetry probes/sensors for oxygen saturations			1	Availability of functional externally clean Pulse oximeters and appropriate probes	2	pulse oximeter	1	Do you have the capability to measure oxygen saturation? Yes/No; If yes, how many pulse oximeters do you have in your unit:______
Mucus extractor
Oxygen humidifiers							1	Does your unit have a humidifier?
Oxygen low flow device
Oxygen flow splitter for newborn			1	Availability functional and externally clean Flow splitters with sufficient oxygen tubing’s
Oxygen tubing			1	Availability functional and externally clean Flow splitters with sufficient oxygen tubing’s
Resuscitation mannequin (for practice)
Resuscitaire (with heat source)			1	Availability of appropriate place for resuscitation with a heating source and equipment ready to use					1	Newborn resuscitaire
Suction catheters size 5, 8, 10, 12 & 14 (sterile disposable)			1	Availability of clean and functional Suction gadgets either electronic or manual, its collecting jar and suctioning catheter (6F, 8F)
Pulse oximeter			1	Availability of functional externally clean Pulse oximeters and appropriate probes	1	pulse oximeters	1	Do you have the capability to measure oxygen saturation? Yes/No; If yes, how many pulse oximeters do you have in your unit:______
T-piece resuscitator (only where expertise available)
Wall charts/action sequences for neonatal resuscitation (e.g. HBB flowchart)
HR Skills
Staff trained on interventions							1	Medical personnel skilled in neonatal resuscitation available for deliveries of babies >35 weeks gestation.
Measurement of regular performance of intervention
Guidelines, Checklists, Registers
Newborn resuscitation guidelines
PMTCT
Infrastructure
As per general and infection control infrastructure for labour and delivery room
See laboratory section - access to infrastructure for HIV testing equipment and screening for congenital TB
Equipment
As per general equipment and infection control items for labour and delivery room and essential newborn care
Drugs
Azidothymidine/Zidovudine (AZT) (oral)
Lamivudine
Nevirapine (NVP) (oral)			1	Nevirapine syrup
HR Skills
Staff trained on interventions
Measurement of regular performance of intervention
Guidelines, Checklists, Registers
PMTCT guidelines, including vaccination schedule
PMTCT labour and delivery register
Guidelines protocols on vaccination schedule for HIV exposed infants
Treatment of HIV on the neonatal unit and vaccination schedule for HIV exposed infants
Laboratories and Blood Bank
HIV testing kit
Place for Small and Sick Newborn Care
General for neonatal unit (service availability 24/7)
Infrastructure
24 service availability
Access to drinking water (for staff and patients)			1	Availability of treated water safe for drinking
Area for preparing IV drugs and fluids
Clean storage space for supplies (linen, diapers, clinical supplies and general equipment)
Communication infrastructure (telephone, internet or radio access (may be shared with other units))
Consistent, uninterrupted 24 hour stabilised power supply			1	Indicator 2, multiple questions on power supply, outage tracking, and back-up	1	Has a whole section (p. 4) on power questions including outages, back-up power types, fuel availability etc.			1	Power supply (national grid, generator, solar power, other)
Dedicated space/room or building (only for small and sick newborns)			1	Facility has separate unit to care for sick neonates available	1	Separate nursery room			1	Does this facility have the following units? Newborn unit
Dedicated workspace for doctor on duty
Examination space or area for treatment/stabilisation (allowing for good lighting, warm, with facilities for resuscitation and patient privacy)			1	Neonatal care unit has availability of space for / stabilization, assessment and treatment well equipped (resuscitaire, heater)
Fan or air conditioning with air filters (to prevent risk of airborne infection)
Food provision for mothers that are rooming-in/providing KMC (access to)
Health management information system
Heating arrangements			1	The facility has functional Devices (heaters) to keep constant room temperature at 25°-30°	1	Room heater
Lighting to ensure good illumination day and night			1	has functional sources of light
Nurses station/charting or staff work area
Outlets sufficiently available and easily accessible (poweer strips)			1	Sufficient functional sockets close to where needed
Outlets rated amperage
Rooming in facility with chairs and beds for mothers (see kangaroo mother care)			1	1) The neonatal care unit has designated space in each section for mothers/guardian to stay with their neonates regardless of the condition of the neonate/infant; 2) The Neonatal care unit has Mothers nursing chairs available; 3) The neonatal care unit has separate Room for mothers (for resting)	PY	Number of other sized beds
Toilet or latrine for staff			2	Availability of sufficient safe functional pit latrine,
Toilet or latrine for patients and visitors			2	Availability of sufficient safe functional pit latrine,
Water supply (uninterrupted) (for hand washing, cleaning etc.)			1	Availability of constant supply of running tapy					1	Running water
Waiting area for visitors/family with educational materials/parent information
Equipment
Adhesive strapping for peripheral lines (or IV film dressing)
Baby nappies/diapers napkins
Back up generator 25-50 KVA capacity			1	Availability of Back-up power, solar/ inverter/ generator	1	Generator available			1	Power supply (national grid, generator, solar power, other)
Blood collection tubes (appropriate small size) e.g. vacuum tubes serum and EDTA 3ml and 6ml
Blood collection tube holders
Blood collection vacuum tube needles 22G
Blood pressure apparatus (sphygmomanometer)							2	Do you have the capacity for non-invasive blood pressure monitoring: Yes/No	1	BP Machine
Blood pressure accessories including neonatal sized blood pressure cuff (sizes 1-5)
Blood pressure transducer (for central arterial lines)
Bowls (polypropylene)									1	Bowls 8'
IV cannula 22G, 24G, 25G 28G			1	Venous access equipment available (IV cannula 24 G)
Capillary sample tubes (glass collection tubes)
Comfortable chairs for mothers			1	Neonatal unit has mothers nursing chairs available
Comfortable chairs for staff
Communication equipment (e.g. radio, telephone)
Computer (for electronic records or data system may be shared with other unit)
Clean blankets, towels and linen including survival blankets									1	Newborn towels
Cots/bayonets for newborns	1	NICU (# of Beds)	1	The neonatal care unit has baby cots available for neonates			1	Total number of beds in neonatal unit
Cot and incubator mattresses
Dressing trolley (or equivalent)
Dressing trays/procedure trays									1	Instrument tray
Emergency trolley (or equivalent)
Examination lights mobile - 220-12V									2	Gynaecology examination light
Flashlight/torch with spare batteries
Gauze, swabs, cotton wool
Gauze bandages
Heated mattresses (e.g. for hot cots)
Identification bands
Incubators	1		2	Warming devices available ( i.e. hot cots/ incubators/ hot water bottles )	1	Incubators	1	How many functional incubators do you have?
Infantometer, plexi, 105cm							1	Does your unit have an infantometer?
Intra-osseous needle (or 22G needles)
Kidney bowls (polypropylene, stainless steel) 825ml									1	Kidney dish
Long line packs (for percutaneously inserted central lines)
Lumbar puncture needles (or 23G needles)
Measuring tape (preferably vinyl coated)			1	Measuring tape
Mucus extractor
Newborn hats/caps (including preterm sizes)
Newborn mittens, socks
Padded boards and/or splints for neonates and preterm
Room thermometer			1	The facility has functional wall thermometer, in use and positioned away from heaters	1	Room thermometer
Radiant warmer, fixed height, with trolley, drawers and O2 bottles	1	Infant warmer	1	1) Warming devices available (hot cots, incubators, hot water bottles), 2) Availability of functional, externally clean Radiant Warmers /Resuscitaire (for receiving area)	1	Radiant warmers	1	In the delivery/resuscitation room, is there a neonatal resuscitaire (with Overhead heater): Yes/No
Radiant warmer insulating stickers
Radiant warmer probes
Recharger for batteries
Refrigerator (for drugs etc.)
Sample collection tubes (pus, cerebrospinal fluid)
Scissors
Soft gauze tourniquet (or rubber band for scalp vein)
Spacer
Spatula
Sterile equipment stand/dressing tray									1	Instrument tray
Sterile gauze
Sterile tissue forceps									3	Toothed dissecting forceps?
Sterile (low flow) lancet for heel pricks
Sterile blades/scissors
Stethoscope (neonatal)			1	Airway assessment and management equipment (Stethoscope, Guedel airways Neonatal/infant Self-inflating bags, face musk, ) available
Suction catheters size 5, 8, 10, 12 & 14 (sterile disposable)			1	Availability of clean and functional Suction gadgets either electronic or manual, its collecting jar and suctioning catheter (6F, 8F)
Suction pump (portable, electrical with accessories)	2	Suction units	1	Availability of clean and functional Suction gadgets either electronic or manual, its collecting jar and suctioning catheter (6F, 8F)	2	Suction machines	1	In the delivery/resuscitation room, can you provide suction (mechanical or bulb suction) ?: Yes/No	1	Manual/Electric suction machine
Suction pump (manual, non-electric power dependent)	2	Suction units	1	Availability of clean and functional Suction gadgets either electronic or manual, its collecting jar and suctioning catheter (6F, 8F)	2	Suction machines	1	In the delivery/resuscitation room, can you provide suction (mechanical or bulb suction) ?: Yes/No	1	Manual/Electric suction machine
Suture set
Thermometers (preferable digital for newborns that measure 32°C-43°C - must measure below 35.5°C degrees)					1	Neonatal thermometer (also includes type)			2	Thermometer
Umbilical vein catheters sizes 3.5 and 5 (where expertise available)
Urinary catheter sizes 5-8
Urine bags (paediatric)
Urine dipsticks (Multistix)									1	Urine dipstick strips (Uristix)
Vital sign monitors (NIBP, HR, SpO2, ECG, RR, Temp) with accessories	YP?	Patient monitors
Warming crib
Wall clock/timer with second hand			1	Timer available
Weighing scales for newborns (preferably with 5-10g increments)			1	Weighing scale	1	digital scale	2	Does your unit have a weighing scale?	1	Infant weighing scale
X-ray system (preferably mobile for chest x-ray e.g. for pneumothorax) (may be shared with other units)							2	How easy is obtaining a chest x-ray on a baby in your unit? Very easy, easy, somewhat difficult, very difficult
X-ray viewer (negatoscope) (may be shared with other units)
CT scanner (may be shared with other units)
Echocardiography
Electrocardiogram (ECG) recorder, portable, with accessories (may be shared with other units)
MRI (unlikely to be available in most settings. If available, may be shared with other units)
Ultrasound scanner (portable) with appropriate probes (e.g. for cranial ultrasound) (not available in all settings and may be shared with other units)	1	Ultrasound
Guidelines, Checklists, Registers
Admission guidelines
Discharge and follow up
Disease specific treatment guidelines (e.g. malaria, tetanus, hepatitis, Zika)
Gestational age assessment
IMNCI
Inborn and outborn infants
Management of gastric residuals
Neonatal practical procedure guideline or advanced neonatal guidelines
National immunisation schedule
Parental/family visitation and access
Referral
Use of incubators and radiant warmers
Visitation
Discharge checklist
Drug inventory
Emergency trolley checklist
Follow up
Prescription charts
Discharge forms
General clinical records/notes (ongoing medical care)					1	Individual chart for neonates
Growth chart (weight, length, head circumference) (premature and infant charts)
Health insurance form (if relevant)
ID labels for inpatients
Lab request forms
Observations charts for recording of vital signs
Referral forms (if needed)
Tetanus observation charts
Birth registration
Cause of death certificates
Civil Vital registration system
Death/mortuary register
Discharge register
Newborn care unit register					1	Nursery register book available	1	Do you systematically collect and store admission, mortality and morbidity data from your unit? Yes/No
Newborn death stillbirth audit			1	Neonatal death audit form
Referral register
Vaccination record/register
Infection Prevention and Control for the Neonatal Unit
Infrastructure
Access to laundry facilities
Areas for hand washing			1	Availability of functional water sinks in good condition
Area for cleaning and disinfecting supplies and equipment
Autoclave room or sterilization space (may be shared with other units)
Hand washing stations/sinks			1	Hand washing facility available with soap?
Hand drying towels (single use)			1	One-way towels					1	Disposable paper towels
Incinerator (e.g. burn in incinerator, off-site incineration) (may be shared with other units)									1	How does the facility dispose of waste (waste pit, placenta pit, incinerator, burning)
Sterilisation space (e.g. space for dry heat, steam, electric boiler or steamer or non-electrics with cover for boiling and steaming & drum and stand) (can be shared with other units)
Storage space for soiled utility
Ventilation
Equipment
Alcohol-based hand rub			1	Skin/hand disinfection available					1	Alcohol hand rub /sanitizer
Antiseptics (e.g. chlorhexidine 7%, ethanol, povidone-iodine, chlorhexidine gluconate 4% gel, aqueous chlorhexidine 0.05% and 0.2%).			1	Chlorohexidine solution (7.1%)
Autoclave (or equivalent sterilisation equipment) (may be shared with other units)
Contaminated waste bin (leak proof)
Decontamination container
Disinfectant solutions (e.g. chlorine bleach)
Gloves (sterile)									1	Regular sterile gloves
Gloves (regular/disposable)
Gloves (heavy duty rubber or latex utility)									1	Elbow length sterile gloves
Instrument sterilizer
Mayo stand (or equivalent) on casters
Nail brushes or sticks
Non-sterile protective clothing (e.g. plastic aprons)
Pictorial hand washing instructions
Regular trash/waste bin
Receptacle for soiled linen and diapers
Sharps containers (puncture proof)
Sluice (may be shared with other units)
Soap for handwashing									1	Soap
Surgical masks, drapes, gowns and cap for procedures
HR Skills
Staff trained on interventions
Measurement of regular performance of intervention
Guidelines, Checklists, Registers
Cleaning of instruments and equipment
Infection prevention and control for the neonatal unit
Cleaning schedule and/or daily cleaning checklist
Neonatal Resuscitation on neonatal unit
Infrastructure
As per general and infection control infrastructure for small and sick newborn space
See oxygen administration for other items
Equipment
As per general and infection control equipment for small and sick newborn space
Bag and mask self inflating (neonatal size, ideally with filter)			1	Airway assessment and management equipment (Stethoscope, Guedel airways Neonatal/infant Self-inflating bags, face musk, ) available	1	Bag and mask allocated to nursery, mask size, number of bags			1	Ambu bag (adult, pediatric)
Oropharyngeal airway/guedel airway			1	Airway assessment and management equipment (Stethoscope, Guedel airways Neonatal/infant Self-inflating bags, face musk, ) available					3	Airways (different sizes)
Neonatal sized face masks (size 0-1)			1	Airway assessment and management equipment (Stethoscope, Guedel airways Neonatal/infant Self-inflating bags, face musk, ) available	1	Bag and mask allocated to nursery, mask size, number of bags
See oxygen administration for other items
HR Skills
Staff trained on interventions
Measurement of regular performance of intervention
Guidelines, Checklists, Registers
Newborn resuscitation guidelines
Kangaroo Mother Care (KMC) including follow up
Infrastructure
As per general and infection control infrastructure for small and sick newborn space
Dedicated, separate room or space for mothers to room in (KMC room/ward)			1	Facility has separate room for KMC	1	KMC Ward. If yes, capacity?	1	Do you have a dedicated room for Kangaroo nursing care: Yes/No	1	Does this facility have the following units? Kangaroo Mother Care area
Private washing areas and toilet for mothers
Food provision for mothers/area for preparation of food
Sufficient space for mothers to store personal items, comfortable chairs and privacy
Equipment
As per general and infection control equipment for small and sick newborn space
Beds for mothers (lateral position) with curtains for privacy
Cabinets for mothers
Caps/hats for small babies
Comfortable chairs for mothers			1	Neonatal unit has mothers nursing chairs available
Insecticide treated bednets for KMC mothers (in malaria endemic areas)
Drugs
See drugs list for supplements, vitamins etc.
HR Skills
Staff trained on interventions
Measurement of regular performance of intervention			1	Kangaroo mother care is in practice at the facility
Guidelines, Checklists, Registers
Kangaroo mother care							1	Do you have a policy of Kangaroo nursing care: Yes/No	1	KMC
Kangaroo mother care register			1	Kangaroo Mother Care register
Alternative feeding if baby unable to breastfeeding (cup & nasogastric feeding)
Infrastructure
As per general and infection control infrastructure for small and sick newborn space
Area or room for breastmilk expression
Milk room/area for preparing milk feeds and storage of expressed breastmilk
Equipment
As per general and infection control equipment for small and sick newborn space
Adhesive tape/strapping for NG tubes
Bottles, teats, dummies (as appropriate for feeding guidelines)
Breast pumps (battery powered)							1	Do you have a breast pump for mothers?
Breastmilk substitute (only for babies with mothers unable to express milk)
Collection containers (for expressed breastmilk)
Feeding cups and spoons/paladai/feeding syringes
Litmus paper/testing strips (or equivalent)
Nasogastric feeding tubes 3.5-10 with caps			1	Availability of Nasogastric/ oral tubes (6F, 8F), calibrated cups			1	Do you have the capacity to insert a naso or orogastric tube? Yes/No
Educational information on breastfeeding for mothers (e.g. written and pictoral information, posters)
Refrigerator and freezer (for milk storage only)	1	Refrigerator (under Laboratory section)					1	Do you have a functional refrigerator to store breast milk?
Sterile feeding syringes (2.5ml, 5ml, 10ml)
Stethoscope			1	Airway assessment and management equipment (Stethoscope, Guedel airways Neonatal/infant Self-inflating bags, face musk, ) available					1	Stethoscope
Utensils and containers for preparing milk feeds especially graduated measuring jug/cup
Drugs
See drugs list for supplements, vitamins etc.
HR Skills
Staff trained on interventions
Measurement of regular performance of intervention			1	Babies unable to feed are given expressed breast milk by cup or fed by feeding tube in adequate amounts according to age and weight. Intake is monitored. Charts are available.
Guidelines, Checklists, Registers
Infant feeding for the neonatal unit, including enteral feeding volumes by weight and age, IV fluid volumes			1	Fluid Management and feeds (COIN chart 3)			1	Do you have a written down feeding policy and protocol: Yes/No
Fluid volumes and medications
Fluid balance and feeding chart (fluid input and output)			1	Availability of feeding charts
Safe administration of oxygen (including equipment for resuscitation)
Infrastructure
As per general and infection control infrastructure for small and sick newborn space
Consistent oxygen source/supply (e.g. oxygen concentrators)	1	Piped Oxygen or Tanked Oxygen	1	Availability of functional oxygen source ( Oxygen concentrator or cylinder or other)	1	Oxygen concentrators (for nursery of maternity, includes manufacturer)	1	In the delivery/resuscitation room, is there capability to provide supplemental oxygen: Yes/No	1	Oxygen source
Equipment
As per general and infection control equipment for small and sick newborn space
Apnoea monitor					1	Apnea alarm
Bag and mask self inflating (neonatal size, ideally with filter)			1	Airway assessment and management equipment (Stethoscope, Guedel airways Neonatal/infant Self-inflating bags, face musk, ) available	1	Bag and mask allocated to nursery (also includes mask size and number)			1	Ambu bag (adult, pediatric)
Filter (spare)			1	Clean external oxygen concentrator filter
Head box (optional)
Mucus extractor
Nasal prongs 1mm and 2mm (if nasal prongs not available use nasal catheter (8-F and 6-F sizes)			1	Availability of Nasal prongs/Nasal catheters/face masks
Neonatal sized face masks (size 0-1)			1	Airway assessment and management equipment (Stethoscope, Guedel airways Neonatal/infant Self-inflating bags, face musk, ) available
Neonatal sized pulse oximetry probes/sensors			1	Availability of functional externally clean Pulse oximeters and appropriate probes	2	pulse oximeters
Oxygen blenders
Oxygen humidifiers							1	Does your unit have a humidifier?
Oxygen low flow device
Oxygen flow splitter for newborn			1	Availability functional and externally clean Flow splitters with sufficient oxygen tubing’s	1	Oxygen splitters (also includes type)
Oxygen meter
Oxygen tubing			1	Availability functional and externally clean Flow splitters with sufficient oxygen tubing’s
Pulse oximeters (bedside)			2	Availability of functional externally clean Pulse oximeters and appropriate probes	2	pulse oximeter	1	Do you have the capability to measure oxygen saturation? Yes/No; If yes, how many pulse oximeters do you have in your unit:______
Resuscitation mannequin (for training and practice)
Suction bulbs							1	In the delivery/resuscitation room, can you provide suction (mechanical or bulb suction) ?: Yes/No
Suction catheters size 5, 8, 10, 12 & 14ch			1	Availability of clean and functional Suction gadgets either electronic or manual, its collecting jar and suctioning catheter (6F, 8F)
Suction pump (portable, electrical with accessories)	2	Suction units	1	Availability of clean and functional Suction gadgets either electronic or manual, its collecting jar and suctioning catheter (6F, 8F)	2	Suction machines	1	In the delivery/resuscitation room, can you provide suction (mechanical or bulb suction) ?: Yes/No	1	Manual/Electric suction machine
Suction pump (manual, non-electric power dependent)	2	Suction units	1	Availability of clean and functional Suction gadgets either electronic or manual, its collecting jar and suctioning catheter (6F, 8F)	2	Suction machines	1	In the delivery/resuscitation room, can you provide suction (mechanical or bulb suction) ?: Yes/No	1	Manual/Electric suction machine
Drugs
See drugs list
HR Skills
Staff trained on interventions
Measurement of regular performance of intervention
Guidelines, Checklists, Registers
Classification of breathing difficulty and SpO2 thresholds and protocols for oxygen therapy and monitoring
Intravenous fluids and management of hypoglycaemia
Infrastructure
As per general and infection control infrastructure for small and sick newborn space
See laboratory section
Separate area/clean space for preparing IV fluids (can be the same area as for preparation of IV drugs)
Equipment
As per general and infection control equipment for small and sick newborn space
Adhesive tape for syringe pump
Butterfly sets (22-25 gauge)
Glucometer			1	Availability of functional externally clean Glucometers and glucostics	1	Glucometer
IV tubing/infusion set (neonatal giving set) with burette 100-150ml, sterile, single use
IV infusion stands on castors
Sterile needles (19-26 gauge) or butterfly set (23-25 gauge)
Sterile syringes (small sizes 0.5, 1ml, 2ml, 5ml, 10ml, 20ml)
Stopcocks 2 or 3 way
Syringe driver/syringe pumps 10, 20, 50ml (single phase)	2	Infusion pump			1	Syringe pump
Rapid blood sugar testing strips/paper reagent strips or equivalent
Drugs
Calcium gluconate 10%									1	10% Calcium gluconate
Dextrose 10% with normal saline			1	50 %dextrose available to make 10 % solution for i.v. application
Dextrose/glucose 5%			1	50 %dextrose available to make 10 % solution for i.v. application
Dextrose/glucose 10%			1	50 %dextrose available to make 10 % solution for i.v. application
Potassium chloride (KCL) 7.5%, 10%, 15%
Sodium bicarbonate
Sodium chloride 0.9%
Ringer’s lactate			1	Intravenous Fluids- Ringers lactate or Normal saline
Water for injection
HR Skills
Staff trained on interventions
Measurement of regular performance of intervention			1	If IV fluids are given, they are recorded and prevautions are taken to prevent fluid overload (charts for calculations are available)
Guidelines, Checklists, Registers
Fluid volumes and medications
Injectable antibiotics for neonatal infection
Infrastructure
As per general and infection control infrastructure for small and sick newborn space
Lab infrastructure for septic screening (blood culture, Full blood count, C-Reactive Protein) (see lab)
Separate area/clean space for preparing IV drugs (can be the same as area for IV fluids)
Equipment
As per general and infection control infrastructure for small and sick newborn space
See general equipment and specific equipment for IV fluids
Drugs
Amoxicillin (oral suspension)
Amoxicillin (injection)
Amikacin
Ampicillin (IV or IM)
Ampicillin (oral)
Azithromycin (oral)
Benzathine benzylpenicillin (IM)
Benzylpenicillin (Penicillin G) (IV or IM)			1	Benzylpenicillin
Cefalexin (oral suspension)
Cefotaxime (IV or IM)
Ceftriaxone (IV or IM)			1	Ceftriaxone					1	Injectable Ceftriaxone
Ciprofloxacin (injection)
Ciprofloxacin (oral)
Clindamycin (IV)
Co-amoxiclav (oral suspension)
Co-amoxiclav (injection)
Cotrimoxazole (oral)
Erythromycin (oral)
Flucloxacillin (IV/IM) (cloxacillin)
Flucloxacillin (oral)
Gentamicin (IM or IV)			1	Gentamicin					1	Injectable Gentamicin
Isoniazid (oral)
Kanamycin
Metronidazole (IV)									1	IV Metronidazole
Metronidazole (oral)
Penicillin G Procaine (IM only)									1	Injectable penicillin
Procaine benzylpenicillin (IM)
HR Skills
Staff trained on interventions
Measurement of regular performance of intervention
Guidelines, Checklists, Registers
Drug doses, dilutions and preparations for the neonatal unit			1	Drug doses COIN chart 4
Medication formulary (with neonatal doses) or prescribing guideline			1	Management of convulsion(COIN chart 2)
Prescription chart
Effective Phototherapy
Infrastructure
As per general and infection control infrastructure for small and sick newborn space
See laboratory section for bilirubin levels (or transcutaneous bilirubinometer on ward)
Equipment
As per general and infection control equipment for small and sick newborn space
Calibration materials
Cuvettes
Eye patches/eye shields for baby
Exchange transfusion sets
Icterometer
Irradiance meter/spectro-radiometer	1	Spectrophotometer (ok?)			3	Bililight meter (ok?)	1	Irradiance meter
Phototherapy lamps/units with fluorescent tubes (high intensity) or LED phototherapy	1	Phototherapy lights	1	Availability of functional externally clean Phototherapy Lamps	1	Phototherapy lights (also includes type and manufacturer)	1	Functional phototherapy lamps
Spare fluorescent tubes/LEDs
Test strips
Bilirubinometer	1	Bilirubin			1	Bilirubin monitor	1	Trancutaneous bilirubinometer
White linen for babies on phototherapy for cot and to cover unit
HR Skills
Staff trained on interventions
Measurement of regular performance of intervention
Guidelines, Checklists, Registers
Treatment thresholds for phototherapy and exchange transfusion
Use of phototherapy units (e.g.. positioning of phototherapy lamps, baby etc.)			1	Phototherapy and guidelines available for use
Seizure Management
Infrastructure
As per general and infection control infrastructure for small and sick newborn space
See laboratory section
Equipment
As per general and infection control equipment for small and sick newborn space
Drugs
Diazepam (oral/NG)
Diazepam emulsion (IV)
Midazolam (oral solution)
Paraldehyde (rectal)
Phenobarbital (IV or IM)			2	Phenobarbital
Phenobarbital (oral)			2	Phenobarbital
Phenytoin (IV)
HR Skills
Staff trained on interventions
Measurement of regular performance of intervention			1	Convulsions are treated with appropriate anti-convulsants
Guidelines, Checklists, Registers
Management of newborn convulsions and spasms
Continuous Positive Airway Pressure and Assisted/Mechanical Breathing
Infrastructure
As per general and infection control infrastructure for small and sick newborn space
See laboratory section
Equipment
As per general and infection control equipment and safe oxygen therapy equipment for small and sick newborn space
CO2 detector
Chest drain set
CPAP driver system (standard or bubble CPAP) with accessories (may vary dependent on CPAP system used)			1	Availability of functional externally clean bCPAP machines and its supplies	1	CPAPs (manufacturer included)	1	1) Do you have the capability of providing continuous positive airway pressure (CPAP): Yes/No 2) If yes, method of CPAP delivery: Customized bubble CPAP, Commercial CPAP devices, Both, 3) What is the number commercial CPAP devices available, 4) At full capacity, can you provide CPAP to all babies in the high acuity bay: Yes/No
CPAP tubing
Distilled water	1	Water distiller
Drainage tubing and under water seal drainage bottle plus accessories
Endotracheal tubes (disposable cuffed or uncuffed), sizes 2.0, 2.5, 3.0 and 3.5
Endotracheal tube introducers
Infant laryngoscope set with spare bulb and batteries
Infant laryngoscope (0,1 blades)
Large forceps (e.g. spencer wells)
Laryngoscope light bulb (spare)
Oxygen air blenders
Pump suction, portable, bottle with accessories	2	Suction units	1	Availability of clean and functional Suction gadgets either electronic or manual, its collecting jar and suctioning catheter (6F, 8F)	2	Suction machines	1	In the delivery/resuscitation room, can you provide suction (mechanical or bulb suction) ?: Yes/No	1	Manual/Electric suction machine
Prongs			1	Availability of Nasal prongs/Nasal catheters/face masks
Nasogastric suction tubes 3.5, 5, 8, 10							1	Do you have the capacity to insert a naso or orogastric tube? Yes/No
Respirator/ventilators plus accessories							1	Do you have the ability to provide mechanical ventilation: Yes/No, If yes, how many?
Portable patient monitors	1	Patient monitors
ECG leads
Temperature probes
Pulse oximetry probes
ECG stickers
Insulating stickers (temperature)
Transilluminators
Drugs
See drugs section
HR Skills
Staff trained on interventions			1	Availability of 1 minimum clinician trained in CPAP working in nursery
Measurement of regular performance of intervention
Blood Transfusion for Newborns
Infrastructure
Blood bank (see lab and blood bank for specifics)
Equipment
Neonatal blood transfusion set							1	Does your unit have the capacity to perform an exchange blood transfusion?
4-way stopcock for umbilical venous line
Exchange transfusion sets
Portable monitors
Drugs
See essential drugs list
HR Skills
Staff trained on interventions							2	What proportion of consultants have formal training in the use of mechanical ventilation?
Measurement of regular performance of intervention
Guidelines, Checklists, Registers
Blood transfusion and exchange transfusion procedural guidelines
Transfusion surveillance/vital signs document (for blood transfusions)
Reporting forms for adverse events (including blood transfusion reaction reporting)
Treatment and screening for retinopathy of prematurity
Infrastructure
As per general and infection control infrastructure for small and sick newborn space
Ophthalmology service (does not need to be 24 hour)
Equipment
As per general and infection control equipment and safe oxygen therapy equipment for small and sick newborn space
Indirect ophthalmoscope (with small pupil adjustments) x1 per neonatal unit
Condensing lenses 20D and 28D for indirect ophthalmoscope
Neonatal lid speculums (Alfonso)
Scleral depressors (Schoket/wire vectis)
Solution for corneal wetting (e.g. Ringer's lactate)
Newborn pulse oximeter			1	Availability of functional externally clean Pulse oximeters and appropriate probes	1	pulse oximeters	1	Do you have the capability to measure oxygen saturation? Yes/No; If yes, how many pulse oximeters do you have in your unit:______
Laser (can be shared between more than one facility/service)
Portable diode/green laser with indirect delivery system (can be shared between more than one facility)
Laser goggles
Drugs
Dilating eye drops (tropicamide 0.5% + phenylepherine 2.5%)
Local aneasthetic eye drops (proparacaine 0.5%)
Artificial tear drops - for lubrication during procedure
Antibiotic drops (moxifloxacin/betadine) - at end of procedure
HR Skills
Staff trained on interventions
Measurement of regular performance of intervention
Guidelines, Checklists, Registers
Classification of breathing difficulty and SpO2 thresholds and protocols for oxygen therapy and monitoring
Referral Service
Infrastructure
Vehicle maintenance infrastructure (or access to)			1	The health facility vehicle is regularly maintained, clean and carries basic consumables, medications and equipment suitable for resuscitation and supportive care of children of all ages.
Communication for transport vehicle (e.g. radio )			1	The health facility has reliable methods of communication (mobile phone, landline or radio) that are functioning at all times for facilitating referrals.
Fuel source/system			2	The health facility has a functioning vehicle with fuel or proximate access to a vehicle that is routinely available for emergency transport to referral facilities
Equipment
Adhesive tape
Antiseptic solution
Blankets/linens
Butterfly set or cannula
Cotton wool balls and /or gauze
Diapers/napkins
Fuel for transport vehicle			1	The health facility has a functioning vehicle with fuel or proximate access to a vehicle that is routinely available for emergency transport to referral facilities
Gastric tubes (size 5, 6, 7, 8)
Gloves
Hats, socks, mittens (for baby)
IV infusion set
Resuscitation bag and mask			1	Airway assessment and management equipment (Stethoscope, Guedel airways Neonatal/infant Self-inflating bags, face musk, ) available	1	Bag and mask allocated to nursery, mask size, number of bags
Portable suction apparatus	2	Suction units					1	In the delivery/resuscitation room, can you provide suction (mechanical or bulb suction) ?: Yes/No	1	Manual/Electric suction machine
Pulse oximetry			1	Availability of functional externally clean Pulse oximeters and appropriate probes	1	pulse oximeters	1	Do you have the capability to measure oxygen saturation? Yes/No; If yes, how many pulse oximeters do you have in your unit:______
Oxygen cylinder with flow meter					2	Oxygen cylinder
Oxygen cylinder (portable)			1	Availability of functional oxygen source (oxygen concentrator or cylinder)	2	Oxygen cylinder
Nasal prongs/and or nasal catheter			1	Availability of Nasal prongs/Nasal catheters/face masks
Source of warmth
Stethoscope			1	Airway assessment and management equipment (Stethoscope, Guedel airways Neonatal/infant Self-inflating bags, face musk, ) available					1	Stethoscope
Sterile needles (19-26 gauge) or butterfly set (23-25 gauge)
Sterile syringes (small sizes 0.5, 1ml, 2ml, 5ml, 10ml, 20ml)
Torch with extra batteries and bulb
Thermometer			1	Thermometer					1	Thermometer
Transport incubator(s)
Transport vehicle (type may vary by context)			1	The health facility has a functioning vehicle with fuel or proximate access to a vehicle that is routinely available for emergency transport to referral facilities			1	IS there an available ambulance for transport?
Wraps or cloths for kangaroo position
Drugs
IV fluids			1	Intravenous Fluids- Ringers lactate or Normal saline
Drugs/medicine (any medicine newborn is taking if receiving a dose during trip)
Expressed breastmilk (if baby is able to feed or, preferably, mother with newborn)
Documentation
Referral guidelines							1	Do you have a written unit policy on handling transfers from referring hospital? Yes/No
Distance to nearest intensive care and special care unit and contact number of centre with advanced care							1	Do you have a direct line of communication with referring hospitals in the community: Yes/No
Detailed documents with patient notes (drugs and other treatment given before transport)			1	The health facility has a standardized referral form to document relevant demographic and clinical information (summary of history, clinical findings, investigations, diagnosis and treatment given) and the reason for referral and feedback
Human Resources
Provider
Administration staff
Anesthetist
Biomedical engineer	1	Number of Biomeds			1	# of biomedical equipment technicians
Cleaners
Community health worker (or equivalent)
Driver (transport vehicle)
General medical doctor	1	Doctors (number) (also includes medical staff other)							1	Doctors
Health officer/Clinical officer (may be context specific)									1	Clinical officers
Health information technologist/data manager
Lab scientist
Lab technician	1	Lab technicians
Lactation counsellor/infant feeding coordinator
Midwifery professional (e.g. enrolled midwife, degree, diploma)
Nursing professional	1	Nurses (number)			1	Detailed questions on day and night # of nurses assigned to nursery plus how often neonates assessed and nurse rotation schedule	1	Average number of nurses on day and night shift	1	Nurses
Neonatal nurse (or nursing/midwifery professionals with specialist training in sick newborn care)			1	1) Availability of specific nurses/midwives allocated to care for sick neonates?, 2) Availability of 3 minimum nurses trained in COIN- working in nursery, 3) Availability of 3 minimum nurses trained in CPAP- working in nursery:
Neonatologist			2	Availability of specific clinicians allocated to care for sick neonates? (At least conducting morning and afternoon rounds)
Nutritionist
Obs/gyne doctor
Other nursing professionals (e.g. enrolled nurse), nursing assistants or auxiliaries
Other anesthetics staff (e.g. nurse anesthetist, diploma etc.)
Ophthalmologist
Pathologist
Pediatrician
Pharmacist
Pharmacy technicians/assistants
Porters
Psychologist
Physiotherapist
Radiographer
Security staff
Social worker
Speech therapist (or equivalent)
Surgeon
Medicines/Drugs
Pharmacy infrastructure
Pharmacy service availability 24/7
Supply management system
Refrigeration for vaccination
Refrigeration for other drugs/medicines
Safe drug storage conditions (protection from moisture, heat, infestation)
Drug inventory (also in health information section)
Antiretrovirals (may vary depending on national HIV guidelines)
Azidothymidine/Zidovudine (AZT) (oral)
Lamivudine
Nevirapine (NVP) (oral)			1	Nevirapine syrup
Anticonvulsants
Diazepam (oral/NG)
Diazepam emulsion (IV)
Midazolam (oral solution)
Paraldehyde (rectal)
Phenobarbital (IV or IM)			2	Phenobarbital
Phenobarbital (oral)			2	Phenobarbital
Phenytoin (IV)
Analgesics
Ibuprofen (IV)
Morphine (IV)
Morphine (oral)
Paracetamol (oral)
Paracetamol (suppository)
Paracetamol (injection)
Anti-malarials
Artesunate (IV or IM)
Artesunate (rectal)
Arthemeter (IM)
Artemisinin-based combined therapy (oral)
Antibiotics
Amoxicillin (oral suspension)
Amoxicillin (injection)
Amikacin
Ampicillin (IV or IM)
Ampicillin (oral)
Azithromycin (oral)
Benzathine benzylpenicillin (IM)
Benzylpenicillin (Penicillin G) (IV or IM)			1	Benzylpenicillin
Cefalexin (oral suspension)
Cefotaxime (IV or IM)
Ceftriaxone (IV or IM)			1	Ceftriaxone					1	Injectable Ceftriaxone
Ciprofloxacin (injection)
Ciprofloxacin (oral)
Clindamycin (IV)
Co-amoxiclav (oral suspension)
Co-amoxiclav (injection)
Cotrimoxazole (oral)
Erythromycin (oral)
Flucloxacillin (IV/IM) (cloxacillin)
Flucloxacillin (oral)
Gentamicin (IM or IV)			1	Gentamicin					1	Injectable Gentamicin
Isoniazid (oral)
Kanamycin
Metronidazole (IV)									1	IV Metronidazole
Metronidazole (oral)
Penicillin G Procaine (IM only)									1	Injectable penicillin
Procaine benzylpenicillin (IM)
Tetracycline 1% eye ointment
Antibiotic drops (moxifloxacin/betadine) - at end of procedure
Corticosteroids
Betamethasone (IM)*
Dexamethasone (IM) *
Emergency Drugs
Adrenaline/epinephrine (IV)			1	Adrenaline
Aminophylline			1	Aminophylline
Atropine (injection)
Calcium gluconate 10% (injection)
Hydrocortisone (injection)
Magnesium sulphate (IV)									1	Injectable Magnesium sulphate
Naloxone (IV)
IV fluids
Calcium gluconate 10%									1	10% Calcium gluconate
Dextrose 10% with normal saline			1	50 %dextrose available to make 10 % solution for i.v. application
Dextrose/glucose 5%			1	50 %dextrose available to make 10 % solution for i.v. application
Dextrose/glucose 10%			1	50 %dextrose available to make 10 % solution for i.v. application
Potassium chloride (KCL) 7.5%, 10%, 15%
Sodium bicarbonate
Sodium chloride 0.9%
Ringer’s lactate			1	Intravenous Fluids- Ringers lactate or Normal saline
Water for injection
Vaccines
BCG vaccine
Diphtheria
Pertussis vaccine
Haemophilus influenza type b (Hib) vaccine
Hepatitis B vaccine
Tetanus toxoid
Oral poliomyelitis vaccine
Other Drugs
Aciclovir (IV)
Acyclovir 3% topical eye ointment
Anti-Rho (D) immune globulin (injection)
Caffeine citrate (oral)
Caffeine citrate (IV)
Chlorhexidine digluconate 7.1% gel (delivering 4% chlorhexidine)			1	Chlorohexidine solution (7.1%)
Domperidone
Ethambutol
Ferrous fumerate (oral syrup)
Folic acid
Fluconazole (IV)
Fluconazole (oral)
Furosemide (IV)
Furosemide (oral)
Glycerin chip
Hepatitis B immune globulin (HBIG)
Human milk fortifier
Insecticide treated bed nets (in malaria endemic areas)
Lidocaine solution
Miconazole cream (or equivalent e.g. gentian violet)
Multivitamin
Nystatin (oral solution)
Nystatin cream
Omeprazole (IV)
Omeprazole (oral)
Oral rehydration solution
Oxygen supply	1	Piped Oxygen or Tanked Oxygen	1	Availability of functional oxygen source ( Oxygen concentrator or cylinder or other)	1	Oxygen concentrators (for nursery of maternity, includes manufacturer)			1	Oxygen source
Phosphate and calcium supplements
Potassium chloride (1mmol/ml) (oral)
Pyridoxine (oral)
Ranitidine (IV)
Ranitidine (oral)
Rifampicin
Pyrazinamide
Sucrose 30% (oral)
Surfactant (not likely to be available in many settings due to cost)							1	1) In the last year, how many babies did you administer surfactant to, 2) Is surfactant stocked in the hospital pharmacy: Yes/No
Tetanus immunoglobulin (HTIG) (IM)
Vitamin B6 (pyridoxine) (IV or IM)
Vitamin D
Vitamin K1 (Phytomenadione) (IM or IV)			1	Vit K
Water based lubricant
Dilating eye drops (tropicamide 0.5% + phenylepherine 2.5%)
Local aneasthetic eye drops (proparacaine 0.5%)
Artificial tear drops - for lubrication during procedure
Zinc oxide cream
Laboratories and Blood Bank
Biochemistry should be able to perform:
Blood glucose (e.g. glucometer and test strips)			1	Availability of functional externally clean Glucometers and glucostics	1	Glucometer and glucometer sticks
C-reactive protein (CRP)
Electrolytes (urea, sodium, potassium, calcium, magnesium and creatinine)
Serum bilirubin (or transcutaneous bilirubinometers as cheaper alternative)
Cerebrospinal fluid analysis (glucose and protein)
Liver function testing
Blood gas analysis							1	1) Do you have the capacity to perform arterial, venous or capillary blood gas? Yes/No, 2) If yes, location of the blood gas analyzer: In unit/Central Lab/Other
Urine dipstick for urinalysis that measure: pH, proteins, glucose, ketones, blood nitrates, leucocytes									1	Urine dipstick strips (Uristix)
Glucose 6-phosphate deyrogenase (G6PD) screening
Haemotology should be able to perform:	2	Hemotolog analyzer
Blood typing and cross matching
Coagulation profile
Coombs test
Full blood count (FBC)/Full blood examination (FBE)
Haemaglobin (e.g. haemacue, haemoglobin colour scale refill kit/starter kit) and or haematocrit testing (erythrocyte volume fraction)					1	Hemoglobin monitor
Microbiology should be able to perform:
Culture and sensitivity on samples of blood, pus, cerebrospinal fluid and urine
Cerebrospinal cell count
Gram staining
Stool analysis
STI Testing including
Chlamydia testing
Enzyme immuno assay (EIA), gonorrhea Ag, kit
Hepatitis B surface antigen (HbsAg)
HIV testing kit
Syphilis testing
Other important lab tests:
TB testing (tuberculin skin testing, access to Ziehl-Neilsen staining and ideally GeneXpert)
Malaria testing (preferably blood film microscopy as more reliable option than rapid diagnostic tests for neonatal malaria)			1	Health facility has a basic laboratory and diagnostic tests and supplies (e.g. malaria) available for appropriate assessment of sick neonates
Glucose 6-phosphate deyrogenase (G6PD) screening
Thyroid function tests
Blood bank should have facilities to perform:	1	Blood Bank (Y/N)
Blood typing and cross matching
Coombs test
Storage of fresh whole blood, including type 0, Rh-negative blood, packed cells and fresh frozen plasma
Blood screening for HIV, Hep B, Hep C, Syphilis and malaria
Blood transfusion guidelines for neonates
Documentation
Documentation for newborn unit (labour and delivery)
GUIDELINES AND/OR PROTOCOLS for the following:
CEmOC and BEmOC guidelines
Classification of breathing difficulty and SpO2 thresholds
Cleaning of instruments and equipment
Essential newborn care guidelines									1	Essential Newborn Care Guidelines
Infection prevention and control guidelines for the labour and delivery unit and standard precautions			1	1) IPC Guidelines available/ accessible( hard Copy) and implemented, 2) Posters on infection prevention at the walls in different neonatal care rooms
Management of pregnancy and childbirth (Integrated management of pregnancy and Childbirth - IMPAC)
Management of pregnancy and newborn complications
Newborn resuscitation guidelines
National immunisation schedule
PMTCT guidelines, including vaccination schedule
Referral and transfer to neonatal unit
Standards on immediate and exclusive breastfeeding
Use of radiant warmers
CHECKLISTS
Cleaning schedule and/or daily cleaning checklist
Drug inventory
FOR EACH NEWBORN
APGAR
Birth certification papers
Newborn screen filter cards (per national protocol)
General birth records/notes (ongoing medical care)
Health insurance form (if relevant)
Immunisation cards/weight cards
ID labels
Laboratory request forms
Referral forms (if needed)
GENERAL REGISTERS/LOG BOOKS
Birth registration (or access to)
Cause of death certificates
Death/mortuary register							1	Do you systematically collect and store admission, mortality and morbidity data from your unit? Yes/No
General register for labour and delivery ward
Newborn death stillbirth audit			1	Neonatal death audit form
Referral register
Postpartum ward register
PMTCT labour and delivery register
Guidelines protocols on vaccination schedule for HIV exposed infants
Documentation (place for small and sick newborn)
Guidelines and/or protocols for the following:
Admission guidelines
Blood transfusion and exchange transfusion procedural guidelines
Classification of breathing difficulty and SpO2 thresholds and protocols for oxygen therapy and monitoring
Cleaning of instruments and equipment
Discharge and follow up
Disease specific treatment guidelines (e.g. malaria, tetanus, hepatitis, Zika)
Drug doses, dilutions and preparations for the neonatal unit			1	Drug doses COIN chart 4
Gestational age assessment
IMNCI
Inborn and outborn infants
Infant feeding for the neonatal unit, including enteral feeding volumes by weight and age, IV fluid volumes			1	Fluid Management and feeds (COIN chart 3)			1	Do you have a written down feeding policy and protocol: Yes/No
Infection prevention and control for the neonatal unit
Kangaroo mother care							1	Do you have a policy of Kangaroo nursing care: Yes/No	1	KMC
Management of gastric residuals
Management of newborn convulsions and spasms
Medication formulary (with neonatal doses) or prescribing guideline			1	Management of convulsion(COIN chart 2)
Neonatal practical procedure guideline or advanced neonatal guidelines
National immunisation schedule
Parental/family visitation and access
Referral
Thermal protection, including bathing			1	Prevention and management of hypothermia SOPs					1	Warm chain for baby care
Treatment of HIV on the neonatal unit and vaccination schedule for HIV exposed infants
Treatment thresholds for phototherapy and exchange transfusion
Use of incubators and radiant warmers
Visitation
Use of phototherapy units (e.g.. positioning of phototherapy lamps, baby etc.)			1	Phototherapy and guidelines available for use
Checklists and job aids
Cleaning schedule and/or daily cleaning checklist
Discharge checklist
Drug inventory
Emergency trolley checklist
Fluid volumes and medications
Follow up
Prescription charts
Documentation for each patient
Discharge forms
Fluid balance and feeding chart (fluid input and output)			1	Availability of feeding charts
General clinical records/notes (ongoing medical care)					1	Individual chart for neonates
Growth chart (weight, length, head circumference) (premature and infant charts)
Health insurance form (if relevant)
ID labels for inpatients
Lab request forms
Observations charts for recording of vital signs
Prescription chart
Referral forms (if needed)
Tetanus observation charts
Transfusion surveillance/vital signs document (for blood transfusions)
General registers/log books
Birth registration
Cause of death certificates
Civil Vital registration system
Death/mortuary register
Discharge register
Kangaroo mother care register			1	Kangaroo Mother Care register
Newborn care unit register					1	Nursery register book available	1	Do you systematically collect and store admission, mortality and morbidity data from your unit? Yes/No
Newborn death stillbirth audit			1	Neonatal death audit form
Referral register
Reporting forms for adverse events (including blood transfusion reaction reporting)
Vaccination record/register

## Sheet: HF Analysis
Category 1	Category 2		Variable	Kenya				Malawi	Tanzania						Kenya	Malawi		Nigeria	Global	Kenya	Malawi		Nigeria	Global
				Kemri Project Maternity Structure Tool	Kemri Project Neonatal Structure Tool	Kemri Project Clinical Service Review and Supervision Tool	Public Health Form	Every Preemie Scale Facility Assessment for Inpatient Care of Small and Sick Newborn	Star Rating Tool Health Center (drop)	Star Rating Tool Dispensary (drop)	Star Rating Tool Hospital	UNFPA/AMDD EmONC Full Assessment	SPA (DHS)	SARA (WHO)	CPHD Health Facility Capacity Assessment Form	CPAP Project Neonatal Care Indicators (Checklist)	CPAP Project Ward Assessment Checklist	Appraising Neonatal Care in Tertiary Centers	EmONC MNCH Assessment	CPHD Health Facility Capacity Assessment Form	CPAP Project Neonatal Care Indicators (Checklist)	CPAP Project Ward Assessment Checklist	Appraising Neonatal Care in Tertiary Centers	EmONC MNCH Assessment	EVERY PREEMIE
Labor and Delivery Room	General newborn equipment		Access to drinking water (for staff and patients)	0	1	0		0	0	0	0	1	0	0	0	1	0	0	0	0	1	0	0	0	1
Labor and Delivery Room	General newborn equipment		Access to first stage labour room and postnatal room	0	0	0		0	0	0	0	0	0	0	0	0	0	0	0	0	0	0	0	0	0
Labor and Delivery Room	General newborn equipment		Area for newborn resuscitation	0	0	0		0	0	0	0	0	0	0	0	0	0	0	0	0	0	0	0	0	0
Labor and Delivery Room	General newborn equipment		Clean storage space for supplies (linen and general equipment)	0	0	0		0	0	0	0	0	0	0	0	0	0	0	0	0	0	0	0	0	0
Labor and Delivery Room	General newborn equipment		Communication infrastructure (telephone, internet or radio access (may be shared with other units))	0	0	0		1	0	0	0	0	0	0	0	0	0	0	0	0	0	0	0	0	0
Labor and Delivery Room	General newborn equipment		Consistent, uninterrupted 24 hour stabilised power supply	0	0	0		1	1	1	1	1	1	1	0	1	1	0	1	0	1	1	0	1	1
Labor and Delivery Room	General newborn equipment		Dedicated space for labour and delivery only	1	0	0		0	1	1	1	1	0	0	0	0	0	0	1	0	0	0	0	1	0
Labor and Delivery Room	General newborn equipment		Fan or air conditioning	0	0	0		0	0	0	0	1	0	0	0	0	0	0	0	0	0	0	0	0	0
Labor and Delivery Room	General newborn equipment		Health management information system (shared with other units)	0	0	0		0	0	0	0	0	0	0	0	0	0	0	0	0	0	0	0	0	0
Labor and Delivery Room	General newborn equipment		Heating arrangements	0	0	0		0	0	0	0	0	0	0	0	1	0	0	0	0	1	0	0	0	1
Labor and Delivery Room	General newborn equipment		Lighting to ensure good illumination day and night	0	1	1		0	0	0	0	1	0	0	0	1	0	0	0	0	1	0	0	0	0
Labor and Delivery Room	General newborn equipment		Consistent oxygen source/supply	0	1	1		1	1	1	1	0	1	1	1	1	1	2	1	1	1	1	2	1	1
Labor and Delivery Room	General newborn equipment		Midwives station/charting or staff work area	0	0	0		0	0	0	0	0	0	0	0	0	0	0	0	0	0	0	0	0	0
Labor and Delivery Room	General newborn equipment		Outlets sufficiently available and easily accessible (power strips)	0	0	0		0	0	0	0	0	0	0	0	1	0	0	0	0	0	0	0	0	0
Labor and Delivery Room	General newborn equipment		Outlets rated amperage	0	0	0		0	0	0	0	0	0	0	0	0	0	0	0	0	0	0	0	0	0
Labor and Delivery Room	General newborn equipment		Sufficient infrastructure for privacy for mothers, including curtains	0	0	0		0	0	0	0	1	0	0	0	0	0	0	0	0	0	0	0	0	0
Labor and Delivery Room	General newborn equipment		Toilet or latrine for patients and visitors	0	0	0		0	1	1	1	1	1	1	0	2	0	0	0	0	2	0	0	0	1
Labor and Delivery Room	General newborn equipment		Toilet or latrine for staff	0	0	0		0	0	0	0	1	0	0	0	2	0	0	0	0	2	0	0	0	0
Labor and Delivery Room	General newborn equipment		Water supply (uninterrupted) (for hand washing, cleaning etc.)	1	0	1		1	0	0	0	1	1	1	0	1	0	0	1	0	1	0	0	1	1
Labor and Delivery Room	General newborn equipment		Waiting area for visitors/family	0	0	0		0	1	1	1	1	1	1	0	0	0	0	0	0	0	0	0	0	0
Labor and Delivery Room	General newborn equipment		24 hour service availability	0	0	0		0	0	0	0	1	1	0	0	0	0	0	0	0	0	0	0	0	0
Labor and Delivery Room	General newborn equipment		Back up generator 25-50 KVA capacity (may be shared with other units)	1	0	0		0	1	1	1	1	1	1	0	1	1	0	1	0	1	1	0	1	1
Labor and Delivery Room	General newborn equipment		Blood pressure apparatus (sphygmomanometer)	0	0	0		0	1	1	1	1	1	1	0	0	0	2	1	0	0	0	2	1	0
Labor and Delivery Room	General newborn equipment		Blood pressure accessories including neonatal sized blood pressure cuff (sizes 1-5)	0	0	0		0	0	0	0	0	0	0	0	0	0	0	0	0	0	0	0	0	0
Labor and Delivery Room	General newborn equipment		Blood sugar glucose dipsticks	0	0	0		0	0	0	0	1	0	0	0	0	0	0	0	0	0	0	0	0	1
Labor and Delivery Room	General newborn equipment		Bowls (preferably polypropylene)	0	0	0		0	0	0	0	0	0	0	0	0	0	0	1	0	0	0	0	1	0
Labor and Delivery Room	General newborn equipment		Computer (may be shared with other units)	0	0	0		0	0	0	0	0	0	0	0	0	0	0	0	0	0	0	0	0	0
Labor and Delivery Room	General newborn equipment		Cot/bassinet/bayonets on castors	0	0	0		0	0	0	0	0	0	0	0	0	1	0	0	0	0	1	0	0	1
Labor and Delivery Room	General newborn equipment		Delivery beds (for mothers)	1	0	0		0	1	1	1	1	1	1	1	0	1	0	0	1	0	1	0	0	0
Labor and Delivery Room	General newborn equipment		Delivery packs	0	0	0		0	0	0	0	1	0	1	0	0	0	0	0	0	0	0	0	0	0
Labor and Delivery Room	General newborn equipment		Doppler	0	0	0		0	0	0	0	1	0	0	0	0	0	0	0	0	0	0	0	0	0
Labor and Delivery Room	General newborn equipment		Dressing trolley (or equivalent)	0	0	0		0	1	0	1	0	0	0	0	0	0	0	0	0	0	0	0	0	0
Labor and Delivery Room	General newborn equipment		Dressing trays/procedure trays (or equivalent) (sterile and non-sterile)	0	0	0		0	0	0	0	1	0	0	0	0	0	0	1	0	0	0	0	1	0
Labor and Delivery Room	General newborn equipment		Emergency trolley (or equivalent)	0	0	0		0	0	0	0	0	0	0	0	0	0	0	0	0	0	0	0	0	0
Labor and Delivery Room	General newborn equipment		Endotracheal tubes	2	0	0		0	0	0	0	0	1	1	0	0	0	0	0	0	0	0	0	0	0
Labor and Delivery Room	General newborn equipment		Episiotomy scissors	0	0	0		0	0	0	0	0	1	1	0	0	0	0	1	0	0	0	0	1	0
Labor and Delivery Room	General newborn equipment		Fetal stethoscope	0	0	0		0	1	1	1	1	1	0	0	0	0	0	1	0	0	0	0	1	0
Labor and Delivery Room	General newborn equipment		Flashlight/torch with spare batteries	0	0	0		1	0	0	0	0	0	0	0	0	0	0	0	0	0	0	0	0	1
Labor and Delivery Room	General newborn equipment		Forceps (large and medium)	0	0	0		0	0	0	0	0	1	1	0	0	0	0	0	0	0	0	0	0	0
Labor and Delivery Room	General newborn equipment		Gauze	1	0	0		0	0	0	0	1	0	0	0	0	0	0	0	0	0	0	0	0	0
Labor and Delivery Room	General newborn equipment		Gauze bandages	0	0	0		0	0	0	0	0	0	0	0	0	0	0	0	0	0	0	0	0	0
Labor and Delivery Room	General newborn equipment		Glucometer with test strips	0	0	0		2	0	0	0	0	0	0	0	1	1	0	0	0	1	1	0	0	1
Labor and Delivery Room	General newborn equipment		Heel lancet	0	0	0		0	0	0	0	0	0	0	0	0	0	0	0	0	0	0	0	0	0
Labor and Delivery Room	General newborn equipment		Infusion stands	1	0	0		0	1	0	1	1	0	0	0	0	0	0	0	0	0	0	0	0	0
Labor and Delivery Room	General newborn equipment		Infusion kits	0	0	0		0	0	0	0	0	1	1	0	0	0	0	0	0	0	0	0	0	1
Labor and Delivery Room	General newborn equipment		IV cannula 22G, 24G, (25G, 28G rarely used)	0	1	1		0	2	2	2	0	2	2	0	1	0	0	0	0	1	0	0	0	0
Labor and Delivery Room	General newborn equipment		Kidney bowls (polypropylene, stainless steel) 825ml	0	0	0		0	0	0	0	1	0	0	0	0	0	0	0	0	0	0	0	0	0
Labor and Delivery Room	General newborn equipment		Magill's forceps	0	0	0		0	0	0	0	0	1	1	0	0	0	0	3	0	0	0	0	3	0
Labor and Delivery Room	General newborn equipment		Manual vacuum extractor	0	0	0		0	0	0	0	1	1	1	0	0	0	0	3	0	0	0	0	3	0
Labor and Delivery Room	General newborn equipment		Measuring tape (preferably vinyl coated)	0	0	0		0	0	0	0	1	1	1	0	1	0	0	0	0	1	0	0	0	0
Labor and Delivery Room	General newborn equipment		Mucus extractor	0	0	0		0	0	0	0	1	0	0	0	0	0	0	0	0	0	0	0	0	0
Labor and Delivery Room	General newborn equipment		Nasogastric feeding tubes 3.5-10 with caps	2	1	1		0	2	2	2	2	0	2	0	1	0	1	0	0	1	0	1	0	0
Labor and Delivery Room	General newborn equipment		Oxygen tubing	0	0	0		1	0	0	0	1	0	0	0	0	0	0	0	0	0	0	0	0	0
Labor and Delivery Room	General newborn equipment		Paediatric infusion set (60 drops per ml burette)	0	0	0		0	0	0	0	0	1	1	0	0	0	0	0	0	0	0	0	0	1
Labor and Delivery Room	General newborn equipment		Partograph	0	0	0		0	1	1	1	1	1	1	0	0	0	0	0	0	0	0	0	0	0
Labor and Delivery Room	General newborn equipment		Recharger for batteries	0	0	0		0	0	0	0	0	0	0	0	0	0	0	0	0	0	0	0	0	0
Labor and Delivery Room	General newborn equipment		Refrigerator (for drugs etc.)	0	0	0		0	0	0	0	0	1	1	0	0	0	0	0	0	0	0	0	0	0
Labor and Delivery Room	General newborn equipment		Scissors	0	0	0		0	0	0	0	1	0	0	0	0	0	0	0	0	0	0	0	0	0
Labor and Delivery Room	General newborn equipment		Speculum	0	0	0		0	0	0	0	0	0	0	0	0	0	0	1	0	0	0	0	1	0
Labor and Delivery Room	General newborn equipment		Sterile gauze	2	0	0		0	0	0	0	0	0	0	0	0	0	0	0	0	0	0	0	0	0
Labor and Delivery Room	General newborn equipment		Sterile needles (19-26 gauge) or butterfly set (23-25 gauge)	0	1	1		1	0	0	0	1	2	2	0	0	0	0	0	0	0	0	0	0	1
Labor and Delivery Room	General newborn equipment		Sterile syringes (small sizes 0.5, 1ml, 2ml, 5ml, 10ml, 20ml)	0	1	0		1	0	0	0	1	2	2	0	0	0	0	0	0	0	0	0	0	1
Labor and Delivery Room	General newborn equipment		Sterile tissue forceps	0	0	0		0	0	0	0	0	0	0	0	0	0	0	0	0	0	0	0	0	0
Labor and Delivery Room	General newborn equipment		Sterile drapes	0	0	0		0	0	0	0	0	0	0	0	0	0	0	0	0	0	0	0	0	0
Labor and Delivery Room	General newborn equipment		Stethoscope (neonatal)	0	0	0		0	0	0	0	0	0	0	0	1	0	0	0	0	1	0	0	0	1
Labor and Delivery Room	General newborn equipment		Suction pump (portable, electrical with accessories)	2	2	2		1	2	2	2	2	0	1	2	1	2	1	1	2	1	2	1	1	1
Labor and Delivery Room	General newborn equipment		Suction pump (manual, non-electric power dependent)	2	2	2		1	2	2	2	2	0	0	2	1	2	1	1	2	1	2	1	1	1
Labor and Delivery Room	General newborn equipment		Suture set (needle and materials)	1	0	0		0	0	0	0	1	0	1	0	0	0	0	0	0	0	0	0	0	0
Labor and Delivery Room	General newborn equipment		Swabs and/or cotton wool balls	1	0	0		0	0	0	0	0	0	0	0	0	0	0	0	0	0	0	0	0	0
Labor and Delivery Room	General newborn equipment		Vital sign monitors (NIBP, HR, SpO2, ECG,, RR, Temp) with accessories	0	0	0		0	0	0	0	0	0	0	3	0	0	0	0	3	0	0	0	0	1
Labor and Delivery Room	General newborn equipment		Wall clock/timer with second hand	1	1	1		0	0	0	0	1	1	1	0	1	0	0	0	0	1	0	0	0	0
Labor and Delivery Room	General newborn equipment		Weighing scales for newborns (preferably with 5-10g increments)	1	1	0		1	1	1	1	1	1	1	0	1	1	2	1	0	1	1	2	1	1
Labor and Delivery Room	General newborn equipment		CEmOC and BEmOC guidelines	0	0	0		0	1	1	1	0	1	1	0	0	0	0	0	0	0	0	0	0	0
Labor and Delivery Room	General newborn equipment		Classification of breathing difficulty and SpO2 thresholds	0	0	0		0	0	0	0	0	0	0	0	0	0	0	0	0	0	0	0	0	0
Labor and Delivery Room	General newborn equipment		Management of pregnancy and childbirth (Integrated management of pregnancy and Childbirth - IMPAC)	2	0	0		0	1	1	1	1	1	1	0	0	0	0	0	0	0	0	0	0	0
Labor and Delivery Room	General newborn equipment		Management of pregnancy and newborn complications	0	0	0		0	0	0	0	0	0	0	0	0	0	0	0	0	0	0	0	0	0
Labor and Delivery Room	General newborn equipment		National immunisation schedule	0	0	0		0	0	0	0	0	1	1	0	0	0	0	0	0	0	0	0	0	0
Labor and Delivery Room	General newborn equipment		Referral and transfer to neonatal unit	0	0	0		0	0	0	0	1	0	0	0	0	0	0	0	0	0	0	0	0	1
Labor and Delivery Room	General newborn equipment		Use of radiant warmers	0	2	2		0	0	0	0	0	0	0	0	0	0	0	0	0	0	0	0	0	0
Labor and Delivery Room	General newborn equipment		Drug inventory	0	0	0		0	0	0	0	0	1	1	0	0	0	0	0	0	0	0	0	0	0
Labor and Delivery Room	General newborn equipment		APGAR	1	0	0		0	0	0	0	0	0	0	0	0	0	0	0	0	0	0	0	0	0
Labor and Delivery Room	General newborn equipment		Birth certification papers	0	0	0		0	0	0	0	0	0	0	0	0	0	0	0	0	0	0	0	0	0
Labor and Delivery Room	General newborn equipment		Newborn screen filter cards (per national protocol)	0	0	0		0	0	0	0	0	0	0	0	0	0	0	0	0	0	0	0	0	0
Labor and Delivery Room	General newborn equipment		General birth records/notes (ongoing medical care)	0	0	0		0	0	0	0	0	0	0	0	0	0	0	0	0	0	0	0	0	0
Labor and Delivery Room	General newborn equipment		Health insurance form (if relevant)	0	0	0		0	0	0	0	0	0	0	0	0	0	0	0	0	0	0	0	0	0
Labor and Delivery Room	General newborn equipment		Immunisation cards/weight cards	0	0	0		0	0	0	0	0	0	1	0	0	0	0	0	0	0	0	0	0	0
Labor and Delivery Room	General newborn equipment		ID labels	0	1	0		0	0	0	0	0	0	0	0	0	0	0	0	0	0	0	0	0	0
Labor and Delivery Room	General newborn equipment		Laboratory request forms	0	0	0		0	0	0	0	0	0	0	0	0	0	0	0	0	0	0	0	0	0
Labor and Delivery Room	General newborn equipment		Referral forms (if needed)	0	0	0		0	0	0	0	0	0	0	0	0	0	0	0	0	0	0	0	0	1
Labor and Delivery Room	General newborn equipment		Birth registration (or access to)	0	0	0		0	0	0	0	0	0	0	0	0	0	0	0	0	0	0	0	0	0
Labor and Delivery Room	General newborn equipment		Cause of death certificates	0	0	0		0	0	0	0	0	0	0	0	0	0	0	0	0	0	0	0	0	0
Labor and Delivery Room	General newborn equipment		Death/mortuary register	0	0	0		0	1	1	1	1	0	0	0	0	0	1	0	0	0	0	1	0	0
Labor and Delivery Room	General newborn equipment		General register for labour and delivery ward	0	0	0		0	1	1	1	1	0	0	0	0	0	0	0	0	0	0	0	0	0
Labor and Delivery Room	General newborn equipment		Newborn death stillbirth audit	0	0	0		0	0	0	0	0	0	0	0	1	0	0	0	0	1	0	0	0	0
Labor and Delivery Room	General newborn equipment		Referral register	0	0	0		0	0	0	0	1	0	0	0	0	0	0	0	0	0	0	0	0	1
Labor and Delivery Room	General newborn equipment		Postpartum ward register	0	0	0		0	3	3	3	1	0	0	0	0	0	0	0	0	0	0	0	0	0
Labor and Delivery Room	Infection Prevention and Control		Access to laundry facilities	0	0	0		0	1	1	1	0	0	0	0	0	0	0	0	0	0	0	0	0	1
Labor and Delivery Room	Infection Prevention and Control		Areas for hand washing	1	0	0		0	1	1	1	0	0	0	0	1	0	0	0	0	1	0	0	0	0
Labor and Delivery Room	Infection Prevention and Control		Area for cleaning and disinfecting supplies and equipment	0	0	0		0	0	0	0	0	0	0	0	0	0	0	0	0	0	0	0	0	0
Labor and Delivery Room	Infection Prevention and Control		Autoclave room or sterilization space (can be shared with other units)	1	0	0		0	0	0	0	1	0	1	0	0	0	0	0	0	0	0	0	0	1
Labor and Delivery Room	Infection Prevention and Control		Hand washing stations/sinks	1	1	1		0	0	0	0	0	0	0	0	1	0	0	0	0	1	0	0	0	0
Labor and Delivery Room	Infection Prevention and Control		Incinerator (e.g.. burn in incinerator, off-site incineration can be shared with other units)	1	0	0		0	1	1	1	1	1	1	0	0	0	0	1	0	0	0	0	1	0
Labor and Delivery Room	Infection Prevention and Control		Sterilisation space (e.g. space for dry heat, steam, electric boiler or steamer or non-electrics with cover for boiling and steaming & drum and stand) (can be shared with other units)	0	0	0		0	0	0	0	0	0	0	0	0	0	0	0	0	0	0	0	0	1
Labor and Delivery Room	Infection Prevention and Control		Storage space for soiled utility	0	0	0		0	0	0	0	0	0	0	0	0	0	0	0	0	0	0	0	0	0
Labor and Delivery Room	Infection Prevention and Control		Ventilation	0	0	0		0	0	0	0	1	0	0	0	0	0	0	0	0	0	0	0	0	0
Labor and Delivery Room	Infection Prevention and Control		Alcohol-based hand rub	0	1	1		1	0	0	0	1	1	1	0	2	0	0	1	0	2	0	0	1	1
Labor and Delivery Room	Infection Prevention and Control		Antiseptics (e.g. chlorhexidine 7%, ethanol, povidone-iodine, chlorhexidine gluconate 4% gel, aqueous chlorhexidine 0.05% and 0.2%).	1	0	0		0	1	1	1	1	0	0	0	2	0	0	0	0	2	0	0	0	1
Labor and Delivery Room	Infection Prevention and Control		Autoclave (or equivalent sterilisation equipment can be shared with other units)	1	0	0		0	0	0	0	1	1	1	1	0	0	0	0	1	0	0	0	0	1
Labor and Delivery Room	Infection Prevention and Control		Contaminated waste bin (leak proof)	0	0	0		1	0	0	0	1	0	0	0	0	0	0	0	0	0	0	0	0	1
Labor and Delivery Room	Infection Prevention and Control		Decontamination container	0	0	0		0	0	0	0	1	0	0	0	0	0	0	0	0	0	0	0	0	0
Labor and Delivery Room	Infection Prevention and Control		Disinfectant solutions (e.g. chlorine bleach)	1	0	0		1	1	1	1	1	1	1	0	0	0	0	0	0	0	0	0	0	1
Labor and Delivery Room	Infection Prevention and Control		Eye shields	0	0	0		0	0	0	0	0	0	0	0	0	0	0	0	0	0	0	0	0	0
Labor and Delivery Room	Infection Prevention and Control		Gloves (disposable)	0	0	0		1	1	1	1	1	1	1	0	0	0	0	0	0	0	0	0	0	1
Labor and Delivery Room	Infection Prevention and Control		Gloves (sterile)	0	0	0		1	1	1	1	0	0	0	0	0	0	0	1	0	0	0	0	1	1
Labor and Delivery Room	Infection Prevention and Control		Gloves (elbow length heavy duty)	1	0	0		0	1	1	1	1	0	0	0	0	0	0	1	0	0	0	0	1	0
Labor and Delivery Room	Infection Prevention and Control		Gloves (heavy duty rubber or latex utility gloves)	0	0	0		0	1	1	1	0	0	0	0	0	0	0	0	0	0	0	0	0	0
Labor and Delivery Room	Infection Prevention and Control		Hand drying options (paper towels or appropriate hand dryers)	0	0	0		0	0	0	0	0	0	0	0	1	0	0	1	0	1	0	0	1	0
Labor and Delivery Room	Infection Prevention and Control		Iodine	0	0	0		0	1	1	1	0	0	0	0	0	0	0	0	0	0	0	0	0	0
Labor and Delivery Room	Infection Prevention and Control		Instrument sterilizer	1	0	0		0	0	0	0	0	0	0	0	0	0	0	0	0	0	0	0	0	1
Labor and Delivery Room	Infection Prevention and Control		Mayo stand (or equivalent) on castors	0	0	0		0	1	1	1	1	0	0	0	0	0	0	0	0	0	0	0	0	0
Labor and Delivery Room	Infection Prevention and Control		Nail brushes or sticks	0	0	0		0	0	0	0	0	0	0	0	0	0	0	0	0	0	0	0	0	0
Labor and Delivery Room	Infection Prevention and Control		Non-sterile protective clothing (e.g. plastic aprons)	0	0	0		0	0	0	0	1	0	0	0	0	0	0	0	0	0	0	0	0	0
Labor and Delivery Room	Infection Prevention and Control		Pictorial hand washing instructions	1	0	1		0	1	1	1	0	0	0	0	2	0	0	0	0	2	0	0	0	0
Labor and Delivery Room	Infection Prevention and Control		Regular trash/waste bin	0	0	0		0	0	0	0	1	1	1	0	0	0	0	0	0	0	0	0	0	1
Labor and Delivery Room	Infection Prevention and Control		Receptacle for soiled linen	0	0	0		0	0	0	0	0	0	0	0	0	0	0	0	0	0	0	0	0	1
Labor and Delivery Room	Infection Prevention and Control		Sharps containers (puncture proof)	1	1	1		1	0	0	0	1	1	1	0	1	0	0	0	0	1	0	0	0	1
Labor and Delivery Room	Infection Prevention and Control		Sluice	0	0	0		0	0	0	0	0	0	0	0	0	0	0	0	0	0	0	0	0	0
Labor and Delivery Room	Infection Prevention and Control		Soap for handwashing	1	1	1		1	1	1	1	1	1	1	0	1	0	0	1	0	1	0	0	1	1
Labor and Delivery Room	Infection Prevention and Control		Surgical masks, drapes and cap and boots for procedures	2	0	0		0	1	1	1	0	2	2	0	0	0	0	0	0	0	0	0	0	0
Labor and Delivery Room	Infection Prevention and Control		Umbilical vein catheters sizes 3.5 and 5 (where expertise available)	0	0	0		0	0	0	0	1	0	0	0	0	0	0	0	0	0	0	0	0	0
Labor and Delivery Room	Infection Prevention and Control		Staff trained on interventions	0	0	0		0	0	0	0	0	0	0	0	0	0	0	0	0	0	0	0	0	1
Labor and Delivery Room	Infection Prevention and Control		Measurement of regular performance of intervention	0	0	0		0	0	0	0	0	0	0	0	0	0	0	0	0	0	0	0	0	1
Labor and Delivery Room	Infection Prevention and Control		Cleaning of instruments and equipment	0	2	2		0	0	0	0	0	1	1	0	0	0	0	0	0	0	0	0	0	0
Labor and Delivery Room	Infection Prevention and Control		Cleaning schedule and/or daily cleaning checklist	0	0	0		0	0	0	0	0	0	0	0	0	0	0	0	0	0	0	0	0	1
Labor and Delivery Room	Infection Prevention and Control		Infection prevention and control guidelines for the labour and delivery unit and standard precautions	0	0	0		0	0	0	0	1	1	1	0	1	0	0	0	0	1	0	0	0	0
Labor and Delivery Room	Essential Newborn Care		Clean blankets, towels and linen (for drying baby)	0	0	1		0	0	0	0	1	0	1	0	0	0	0	1	0	0	0	0	1	0
Labor and Delivery Room	Essential Newborn Care		Disposable diapers/nappies	0	0	0		0	0	0	0	0	0	0	0	0	0	0	0	0	0	0	0	0	0
Labor and Delivery Room	Essential Newborn Care		Newborn hats/caps (including preterm sizes)	0	0	0		0	0	0	0	0	0	0	0	0	0	0	0	0	0	0	0	0	0
Labor and Delivery Room	Essential Newborn Care		Newborn mittens, socks	0	0	0		0	0	0	0	0	0	0	0	0	0	0	0	0	0	0	0	0	0
Labor and Delivery Room	Essential Newborn Care		Sterile scissors and/or sterile blade to cut cord	1	0	0		0	0	0	0	0	1	1	0	0	0	0	1	0	0	0	0	1	0
Labor and Delivery Room	Essential Newborn Care		Umbilical cord clamp (sterile ligatures or clamp of Barr) or cord ties/sterile thread	1	1	1		0	0	0	0	1	1	1	0	0	0	0	0	0	0	0	0	0	0
Labor and Delivery Room	Essential Newborn Care		Vitamin K1 (Phytomenadione) (IM or IV)	0	1	1		1	0	0	0	0	0	0	0	1	0	0	0	0	1	0	0	0	0
Labor and Delivery Room	Essential Newborn Care		Acyclovir 3% topical eye ointment	0	0	0		0	0	0	0	0	0	0	0	0	0	0	0	0	0	0	0	0	0
Labor and Delivery Room	Essential Newborn Care		Staff trained on interventions	0	0	0		0	0	0	0	1	0	0	0	0	0	0	0	0	0	0	0	0	1
Labor and Delivery Room	Essential Newborn Care		Measurement of regular performance of intervention	0	0	0		0	0	0	0	1	0	0	0	0	0	0	0	0	0	0	0	0	0
Labor and Delivery Room	Essential Newborn Care		Essential newborn care guidelines	0	0	0		0	0	0	0	0	0	1	0	0	0	0	1	0	0	0	0	1	0
Labor and Delivery Room	Essential Newborn Care		Thermal protection, including bathing	0	0	0		1	0	0	0	0	0	0	0	1	0	0	1	0	1	0	0	1	1
Labor and Delivery Room	Immediate and Exclusive Breastmilk Feeding		Expression space/expressing room and storage for expressed breastmilk (see also sick newborn space)	0	0	0		0	0	0	0	0	0	0	0	0	0	0	0	0	0	0	0	0	0
Labor and Delivery Room	Immediate and Exclusive Breastmilk Feeding		Space/allowance for patient privacy for mothers	0	0	0		0	0	0	0	0	0	0	0	0	0	0	0	0	0	0	0	0	0
Labor and Delivery Room	Immediate and Exclusive Breastmilk Feeding		Educational information on breastfeeding for mothers (e.g. written and pictorial information, support classes or groups, posters)	0	0	0		0	0	0	0	0	0	0	0	0	0	0	0	0	0	0	0	0	1
Labor and Delivery Room	Immediate and Exclusive Breastmilk Feeding		Staff trained on interventions	0	0	0		1	0	0	0	0	0	0	0	0	0	0	0	0	0	0	0	0	1
Labor and Delivery Room	Immediate and Exclusive Breastmilk Feeding		Measurement of regular performance of intervention	0	0	0		1	0	0	0	0	0	0	0	0	0	0	0	0	0	0	0	0	1
Labor and Delivery Room	Immediate and Exclusive Breastmilk Feeding		Standards on immediate and exclusive breastfeeding	0	0	0		0	0	0	0	0	0	0	0	0	0	0	0	0	0	0	0	0	1
Labor and Delivery Room	Neonatal Resuscitation		Newborn emergency space for resuscitaire/newborn resuscitation	0	0	0		0	0	0	0	1	0	0	0	0	0	0	0	0	0	0	0	0	0
Labor and Delivery Room	Neonatal Resuscitation		Airway suction apparatus (suction bulb manual, mechanical or electrical)	2	2	2		1	2	2	2	0	0	1	2	1	0	1	1	2	1	0	1	1	1
Labor and Delivery Room	Neonatal Resuscitation		Bag self inflating (neonatal size, ideally with filter)	0	1	1		1	1	1	1	1	1	1	0	1	1	1	1	0	1	1	1	1	1
Labor and Delivery Room	Neonatal Resuscitation		Neonatal sized face masks (size 0-1)	0	1	1		0	1	1	1	1	1	1	0	1	1	0	0	0	1	1	0	0	1
Labor and Delivery Room	Neonatal Resuscitation		Nasal prongs 1mm and 2mm (if nasal prongs not available use nasal catheter (8-F and 6-F sizes)	0	0	0		0	0	0	0	0	0	0	0	1	0	0	0	0	1	0	0	0	0
Labor and Delivery Room	Neonatal Resuscitation		Neonatal sized pulse oximetry probes/sensors for oxygen saturations	2	0	0		0	0	0	0	0	2	2	0	1	2	1	0	0	1	2	1	0	1
Labor and Delivery Room	Neonatal Resuscitation		Mucus extractor	0	0	0		0	0	0	0	1	0	0	0	0	0	0	0	0	0	0	0	0	0
Labor and Delivery Room	Neonatal Resuscitation		Oxygen humidifiers	0	0	0		1	0	0	0	0	0	0	0	0	0	1	0	0	0	0	1	0	1
Labor and Delivery Room	Neonatal Resuscitation		Oxygen low flow device	0	3	3		0	0	0	0	0	0	0	0	0	0	0	0	0	0	0	0	0	1
Labor and Delivery Room	Neonatal Resuscitation		Oxygen flow splitter for newborn	0	0	0		0	0	0	0	0	0	0	0	1	0	0	0	0	1	0	0	0	1
Labor and Delivery Room	Neonatal Resuscitation		Oxygen tubing	0	0	0		1	0	0	0	1	0	0	0	1	0	0	0	0	1	0	0	0	1
Labor and Delivery Room	Neonatal Resuscitation		Resuscitation mannequin (for practice)	0	0	0		0	0	0	0	0	0	0	0	0	0	0	0	0	0	0	0	0	0
Labor and Delivery Room	Neonatal Resuscitation		Resuscitaire (with heat source)	0	0	0		0	0	0	0	0	0	0	0	1	0	0	1	0	1	0	0	1	0
Labor and Delivery Room	Neonatal Resuscitation		Suction catheters size 5, 8, 10, 12 & 14 (sterile disposable)	2	2	2		1	2	2	2	1	0	0	0	1	0	0	0	0	1	0	0	0	1
Labor and Delivery Room	Neonatal Resuscitation		Pulse oximeter	1	1	1		1	1	0	1	1	1	1	0	1	1	1	0	0	1	1	1	0	1
Labor and Delivery Room	Neonatal Resuscitation		T-piece resuscitator (only where expertise available)	0	0	0		0	0	0	0	0	0	0	0	0	0	0	0	0	0	0	0	0	0
Labor and Delivery Room	Neonatal Resuscitation		Wall charts/action sequences for neonatal resuscitation (e.g. HBB flowchart)	0	0	0		0	0	0	0	0	0	0	0	0	0	0	0	0	0	0	0	0	0
Labor and Delivery Room	Neonatal Resuscitation		Staff trained on interventions	0	0	0		1	0	0	0	1	1	1	0	0	0	1	0	0	0	0	1	0	1
Labor and Delivery Room	Neonatal Resuscitation		Measurement of regular performance of intervention	0	0	0		0	0	0	1	1	1	1	0	0	0	0	0	0	0	0	0	0	1
Labor and Delivery Room	Neonatal Resuscitation		Newborn resuscitation guidelines	1	1	1		0	0	0	0	1	0	0	0	0	0	0	0	0	0	0	0	0	0
Labor and Delivery Room	PMTCT		Azidothymidine/Zidovudine (AZT) (oral)	1	0	0		0	0	0	0	1	1	1	0	0	0	0	0	0	0	0	0	0	0
Labor and Delivery Room	PMTCT		Lamivudine	0	0	0		0	0	0	0	1	1	1	0	0	0	0	0	0	0	0	0	0	0
Labor and Delivery Room	PMTCT		Nevirapine (NVP) (oral)	1	1	1		1	0	0	0	1	1	1	0	1	0	0	0	0	1	0	0	0	0
Labor and Delivery Room	PMTCT		Staff trained on interventions	0	0	0		0	0	0	0	1	0	1	0	0	0	0	0	0	0	0	0	0	1
Labor and Delivery Room	PMTCT		Measurement of regular performance of intervention	0	0	0		0	0	0	0	1	1	1	0	0	0	0	0	0	0	0	0	0	0
Labor and Delivery Room	PMTCT		PMTCT guidelines, including vaccination schedule	1	1	1		0	0	0	0	1	1	1	0	0	0	0	0	0	0	0	0	0	0
Labor and Delivery Room	PMTCT		PMTCT labour and delivery register	0	1	1		0	0	0	0	1	0	0	0	0	0	0	0	0	0	0	0	0	1
Labor and Delivery Room	PMTCT		Guidelines protocols on vaccination schedule for HIV exposed infants	0	0	0		0	0	0	0	0	2	2	0	0	0	0	0	0	0	0	0	0	0
Labor and Delivery Room	PMTCT		Treatment of HIV on the neonatal unit and vaccination schedule for HIV exposed infants	0	0	0		0	0	0	0	0	2	2	0	0	0	0	0	0	0	0	0	0	1
Labor and Delivery Room	PMTCT		HIV testing kit	0	1	1		1	1	0	1	1	1	1	0	0	0	0	0	0	0	0	0	0	1
Place for Small and Sick Newborn Care	General for neonatal unit (service availability 24/7)		24 service availability	0	0	0		0	0	0	0	1	0	0	0	0	0	0	0	0	0	0	0	0	1
Place for Small and Sick Newborn Care	General for neonatal unit (service availability 24/7)		Access to drinking water (for staff and patients)	0	0	0		0	0	0	0	1	0	0	0	1	0	0	0	0	1	0	0	0	1
Place for Small and Sick Newborn Care	General for neonatal unit (service availability 24/7)		Area for preparing IV drugs and fluids	0	0	0		0	0	0	0	0	0	0	0	0	0	0	0	0	0	0	0	0	0
Place for Small and Sick Newborn Care	General for neonatal unit (service availability 24/7)		Clean storage space for supplies (linen, diapers, clinical supplies and general equipment)	0	0	0		0	0	0	0	0	0	0	0	0	0	0	0	0	0	0	0	0	0
Place for Small and Sick Newborn Care	General for neonatal unit (service availability 24/7)		Communication infrastructure (telephone, internet or radio access (may be shared with other units))	0	0	0		0	0	0	0	0	0	0	0	0	0	0	0	0	0	0	0	0	1
Place for Small and Sick Newborn Care	General for neonatal unit (service availability 24/7)		Consistent, uninterrupted 24 hour stabilised power supply	0	0	0		1	1	1	1	1	1	1	0	1	1	0	1	0	1	1	0	1	1
Place for Small and Sick Newborn Care	General for neonatal unit (service availability 24/7)		Dedicated space/room or building (only for small and sick newborns)	0	1	1		1	1	1	1	1	0	0	0	1	1	0	1	0	1	1	0	1	1
Place for Small and Sick Newborn Care	General for neonatal unit (service availability 24/7)		Dedicated workspace for doctor on duty	0	0	0		0	0	0	0	0	0	0	0	0	0	0	0	0	0	0	0	0	0
Place for Small and Sick Newborn Care	General for neonatal unit (service availability 24/7)		Examination space or area for treatment/stabilisation (allowing for good lighting, warm, with facilities for resuscitation and patient privacy)	0	1	1		0	0	0	0	0	0	0	0	1	0	0	0	0	1	0	0	0	0
Place for Small and Sick Newborn Care	General for neonatal unit (service availability 24/7)		Fan or air conditioning with air filters (to prevent risk of airborne infection)	0	0	0		0	0	0	0	1	0	0	0	0	0	0	0	0	0	0	0	0	0
Place for Small and Sick Newborn Care	General for neonatal unit (service availability 24/7)		Food provision for mothers that are rooming-in/providing KMC (access to)	0	0	0		0	0	0	0	0	0	0	0	0	0	0	0	0	0	0	0	0	0
Place for Small and Sick Newborn Care	General for neonatal unit (service availability 24/7)		Health management information system	0	0	0		0	0	0	0	0	0	0	0	0	0	0	0	0	0	0	0	0	0
Place for Small and Sick Newborn Care	General for neonatal unit (service availability 24/7)		Heating arrangements	0	1	1		0	0	0	0	1	0	0	0	1	1	0	0	0	1	1	0	0	1
Place for Small and Sick Newborn Care	General for neonatal unit (service availability 24/7)		Lighting to ensure good illumination day and night	1	0	0		0	0	0	0	0	0	0	0	1	0	0	0	0	1	0	0	0	0
Place for Small and Sick Newborn Care	General for neonatal unit (service availability 24/7)		Nurses station/charting or staff work area	0	0	0		0	0	0	0	0	0	0	0	0	0	0	0	0	0	0	0	0	0
Place for Small and Sick Newborn Care	General for neonatal unit (service availability 24/7)		Outlets sufficiently available and easily accessible (power strips)	0	0	0		0	0	0	0	0	0	0	0	1	0	0	0	0	0	0	0	0	0
Place for Small and Sick Newborn Care	General for neonatal unit (service availability 24/7)		Outlets rated amperage	0	0	0		0	0	0	0	0	0	0	0	0	0	0	0	0	0	0	0	0	0
Place for Small and Sick Newborn Care	General for neonatal unit (service availability 24/7)		Rooming in facility with chairs and beds for mothers (see kangaroo mother care)	0	0	0		0	0	0	0	0	0	0	0	1	2	0	0	0	1	2	0	0	1
Place for Small and Sick Newborn Care	General for neonatal unit (service availability 24/7)		Toilet or latrine for staff	0	0	0		0	0	0	0	1	0	0	0	2	0	0	0	0	2	0	0	0	0
Place for Small and Sick Newborn Care	General for neonatal unit (service availability 24/7)		Toilet or latrine for patients and visitors	0	0	0		0	0	0	0	1	1	1	0	2	0	0	0	0	2	0	0	0	1
Place for Small and Sick Newborn Care	General for neonatal unit (service availability 24/7)		Water supply (uninterrupted) (for hand washing, cleaning etc.)	1	0	1		1	1	1	1	1	1	1	0	1	0	0	1	0	1	0	0	1	1
Place for Small and Sick Newborn Care	General for neonatal unit (service availability 24/7)		Waiting area for visitors/family with educational materials/parent information	0	0	0		0	0	0	0	0	2	2	0	0	0	0	0	0	0	0	0	0	0
Place for Small and Sick Newborn Care	General for neonatal unit (service availability 24/7)		Adhesive strapping for peripheral lines (or IV film dressing)	1	0	0		0	0	0	0	0	0	0	0	0	0	0	0	0	0	0	0	0	0
Place for Small and Sick Newborn Care	General for neonatal unit (service availability 24/7)		Baby nappies/diapers napkins	0	0	0		0	0	0	0	0	0	0	0	0	0	0	0	0	0	0	0	0	0
Place for Small and Sick Newborn Care	General for neonatal unit (service availability 24/7)		Back up generator 25-50 KVA capacity	1	0	0		0	1	1	1	1	1	1	0	1	1	0	1	0	1	1	0	1	1
Place for Small and Sick Newborn Care	General for neonatal unit (service availability 24/7)		Blood collection tubes (appropriate small size) e.g. vacuum tubes serum and EDTA 3ml and 6ml	0	0	0		0	0	0	0	0	0	0	0	0	0	0	0	0	0	0	0	0	0
Place for Small and Sick Newborn Care	General for neonatal unit (service availability 24/7)		Blood collection tube holders	0	0	0		0	0	0	0	0	0	0	0	0	0	0	0	0	0	0	0	0	0
Place for Small and Sick Newborn Care	General for neonatal unit (service availability 24/7)		Blood collection vacuum tube needles 22G	0	0	0		0	0	0	0	0	0	0	0	0	0	0	0	0	0	0	0	0	0
Place for Small and Sick Newborn Care	General for neonatal unit (service availability 24/7)		Blood pressure apparatus (sphygmomanometer)	0	0	0		0	1	1	1	1	1	1	0	0	0	2	1	0	0	0	2	1	0
Place for Small and Sick Newborn Care	General for neonatal unit (service availability 24/7)		Blood pressure accessories including neonatal sized blood pressure cuff (sizes 1-5)	0	0	0		0	0	0	0	0	0	0	0	0	0	0	0	0	0	0	0	0	0
Place for Small and Sick Newborn Care	General for neonatal unit (service availability 24/7)		Blood pressure transducer (for central arterial lines)	0	0	0		0	0	0	0	0	0	0	0	0	0	0	0	0	0	0	0	0	0
Place for Small and Sick Newborn Care	General for neonatal unit (service availability 24/7)		Bowls (polypropylene)	0	0	0		0	0	0	0	0	0	0	0	0	0	0	1	0	0	0	0	1	0
Place for Small and Sick Newborn Care	General for neonatal unit (service availability 24/7)		IV cannula 22G, 24G, 25G 28G	0	1	1		0	2	2	2	0	0	0	0	1	0	0	0	0	1	0	0	0	0
Place for Small and Sick Newborn Care	General for neonatal unit (service availability 24/7)		Capillary sample tubes (glass collection tubes)	0	0	0		0	0	0	0	0	0	0	0	0	0	0	0	0	0	0	0	0	0
Place for Small and Sick Newborn Care	General for neonatal unit (service availability 24/7)		Comfortable chairs for mothers	0	0	0		0	0	0	0	0	0	0	0	1	0	0	0	0	1	0	0	0	1
Place for Small and Sick Newborn Care	General for neonatal unit (service availability 24/7)		Comfortable chairs for staff	0	0	0		0	0	0	0	0	0	0	0	0	0	0	0	0	0	0	0	0	0
Place for Small and Sick Newborn Care	General for neonatal unit (service availability 24/7)		Communication equipment (e.g. radio, telephone)	0	0	0		0	0	0	0	0	0	0	0	0	0	0	0	0	0	0	0	0	1
Place for Small and Sick Newborn Care	General for neonatal unit (service availability 24/7)		Computer (for electronic records or data system may be shared with other unit)	0	0	0		0	0	0	0	0	0	0	0	0	0	0	0	0	0	0	0	0	0
Place for Small and Sick Newborn Care	General for neonatal unit (service availability 24/7)		Clean blankets, towels and linen including survival blankets	0	1	1		0	0	0	0	1	0	1	0	0	0	0	1	0	0	0	0	1	0
Place for Small and Sick Newborn Care	General for neonatal unit (service availability 24/7)		Cots/bayonets for newborns	0	1	1		1	0	0	0	0	0	0	1	1	0	1	0	1	1	0	1	0	1
Place for Small and Sick Newborn Care	General for neonatal unit (service availability 24/7)		Cot and incubator mattresses	0	0	0		1	0	0	0	0	0	0	0	0	0	0	0	0	0	0	0	0	0
Place for Small and Sick Newborn Care	General for neonatal unit (service availability 24/7)		Dressing trolley (or equivalent)	0	0	0		0	1	0	1	1	0	0	0	0	0	0	0	0	0	0	0	0	0
Place for Small and Sick Newborn Care	General for neonatal unit (service availability 24/7)		Dressing trays/procedure trays	0	0	0		0	0	0	0	1	0	0	0	0	0	0	1	0	0	0	0	1	0
Place for Small and Sick Newborn Care	General for neonatal unit (service availability 24/7)		Emergency trolley (or equivalent)	0	0	0		0	0	0	0	0	0	0	0	0	0	0	0	0	0	0	0	0	0
Place for Small and Sick Newborn Care	General for neonatal unit (service availability 24/7)		Examination lights mobile - 220-12V	0	0	0		0	0	0	0	0	1	1	0	0	0	0	2	0	0	0	0	2	0
Place for Small and Sick Newborn Care	General for neonatal unit (service availability 24/7)		Flashlight/torch with spare batteries	0	0	0		1	0	0	0	0	1	1	0	0	0	0	0	0	0	0	0	0	1
Place for Small and Sick Newborn Care	General for neonatal unit (service availability 24/7)		Gauze, swabs, cotton wool	1	0	0		0	0	0	0	1	0	0	0	0	0	0	0	0	0	0	0	0	0
Place for Small and Sick Newborn Care	General for neonatal unit (service availability 24/7)		Gauze bandages	0	0	0		0	0	0	0	0	0	0	0	0	0	0	0	0	0	0	0	0	0
Place for Small and Sick Newborn Care	General for neonatal unit (service availability 24/7)		Heated mattresses (e.g. for hot cots)	0	0	0		0	0	0	0	0	0	0	0	0	0	0	0	0	0	0	0	0	1
Place for Small and Sick Newborn Care	General for neonatal unit (service availability 24/7)		Identification bands	0	0	1		0	0	0	0	0	0	0	0	0	0	0	0	0	0	0	0	0	0
Place for Small and Sick Newborn Care	General for neonatal unit (service availability 24/7)		Incubators	0	1	1		1	0	0	0	1	1	1	1	2	1	1	0	1	2	1	1	0	1
Place for Small and Sick Newborn Care	General for neonatal unit (service availability 24/7)		Infantometer, plexi, 105cm	0	0	0		0	0	0	0	0	0	0	0	0	0	1	0	0	0	0	1	0	0
Place for Small and Sick Newborn Care	General for neonatal unit (service availability 24/7)		Intra-osseous needle (or 22G needles)	0	0	0		0	0	0	0	0	0	0	0	0	0	0	0	0	0	0	0	0	0
Place for Small and Sick Newborn Care	General for neonatal unit (service availability 24/7)		Kidney bowls (polypropylene, stainless steel) 825ml	0	0	0		0	0	0	0	1	0	0	0	0	0	0	1	0	0	0	0	1	0
Place for Small and Sick Newborn Care	General for neonatal unit (service availability 24/7)		Long line packs (for percutaneously inserted central lines)	0	0	0		0	0	0	0	0	0	0	0	0	0	0	0	0	0	0	0	0	0
Place for Small and Sick Newborn Care	General for neonatal unit (service availability 24/7)		Lumbar puncture needles (or 23G needles)	0	0	0		1	0	0	0	0	0	0	0	0	0	0	0	0	0	0	0	0	1
Place for Small and Sick Newborn Care	General for neonatal unit (service availability 24/7)		Measuring tape (preferably vinyl coated)	1	0	0		0	0	0	0	1	0	1	0	1	0	0	0	0	1	0	0	0	0
Place for Small and Sick Newborn Care	General for neonatal unit (service availability 24/7)		Mucus extractor	0	0	0		0	0	0	0	0	0	0	0	0	0	0	0	0	0	0	0	0	0
Place for Small and Sick Newborn Care	General for neonatal unit (service availability 24/7)		Newborn hats/caps (including preterm sizes)	0	0	0		0	0	0	0	1	0	0	0	0	0	0	0	0	0	0	0	0	0
Place for Small and Sick Newborn Care	General for neonatal unit (service availability 24/7)		Newborn mittens, socks	0	0	0		0	0	0	0	0	0	0	0	0	0	0	0	0	0	0	0	0	0
Place for Small and Sick Newborn Care	General for neonatal unit (service availability 24/7)		Padded boards and/or splints for neonates and preterm	0	0	0		0	0	0	0	0	0	0	0	0	0	0	0	0	0	0	0	0	0
Place for Small and Sick Newborn Care	General for neonatal unit (service availability 24/7)		Room thermometer	1	1	1		1	0	0	0	0	0	0	0	1	1	0	0	0	1	1	0	0	1
Place for Small and Sick Newborn Care	General for neonatal unit (service availability 24/7)		Radiant warmer, fixed height, with trolley, drawers and O2 bottles	0	0	0		1	0	0	0	1	0	0	1	1	1	1	0	1	1	1	1	0	1
Place for Small and Sick Newborn Care	General for neonatal unit (service availability 24/7)		Radiant warmer insulating stickers	0	0	0		0	0	0	0	0	0	0	0	0	0	0	0	0	0	0	0	0	0
Place for Small and Sick Newborn Care	General for neonatal unit (service availability 24/7)		Radiant warmer probes	0	0	0		0	0	0	0	0	0	0	0	0	0	0	0	0	0	0	0	0	1
Place for Small and Sick Newborn Care	General for neonatal unit (service availability 24/7)		Recharger for batteries	0	0	0		0	0	0	0	0	0	0	0	0	0	0	0	0	0	0	0	0	0
Place for Small and Sick Newborn Care	General for neonatal unit (service availability 24/7)		Refrigerator (for drugs etc.)	0	0	0		0	0	0	0	0	1	1	0	0	0	0	0	0	0	0	0	0	0
Place for Small and Sick Newborn Care	General for neonatal unit (service availability 24/7)		Sample collection tubes (pus, cerebrospinal fluid)	0	0	0		0	0	0	0	0	0	0	0	0	0	0	0	0	0	0	0	0	0
Place for Small and Sick Newborn Care	General for neonatal unit (service availability 24/7)		Scissors	0	0	0		0	0	0	0	1	0	0	0	0	0	0	0	0	0	0	0	0	0
Place for Small and Sick Newborn Care	General for neonatal unit (service availability 24/7)		Soft gauze tourniquet (or rubber band for scalp vein)	0	0	0		0	0	0	0	0	1	1	0	0	0	0	0	0	0	0	0	0	0
Place for Small and Sick Newborn Care	General for neonatal unit (service availability 24/7)		Spacer	0	0	0		0	0	0	0	0	1	1	0	0	0	0	0	0	0	0	0	0	0
Place for Small and Sick Newborn Care	General for neonatal unit (service availability 24/7)		Spatula	0	0	0		0	0	0	0	0	0	0	0	0	0	0	0	0	0	0	0	0	0
Place for Small and Sick Newborn Care	General for neonatal unit (service availability 24/7)		Sterile equipment stand/dressing tray	0	0	0		0	0	0	0	1	0	0	0	0	0	0	1	0	0	0	0	1	0
Place for Small and Sick Newborn Care	General for neonatal unit (service availability 24/7)		Sterile gauze	0	0	0		0	0	0	0	0	0	0	0	0	0	0	0	0	0	0	0	0	0
Place for Small and Sick Newborn Care	General for neonatal unit (service availability 24/7)		Sterile tissue forceps	0	0	0		0	0	0	0	0	0	0	0	0	0	0	3	0	0	0	0	3	0
Place for Small and Sick Newborn Care	General for neonatal unit (service availability 24/7)		Sterile (low flow) lancet for heel pricks	0	0	0		0	0	0	0	0	0	0	0	0	0	0	0	0	0	0	0	0	0
Place for Small and Sick Newborn Care	General for neonatal unit (service availability 24/7)		Sterile blades/scissors	0	0	0		0	0	0	0	0	0	0	0	0	0	0	0	0	0	0	0	0	0
Place for Small and Sick Newborn Care	General for neonatal unit (service availability 24/7)		Stethoscope (neonatal)	0	0	0		0	0	0	0	0	0	0	0	1	0	0	0	0	1	0	0	0	1
Place for Small and Sick Newborn Care	General for neonatal unit (service availability 24/7)		Suction catheters size 5, 8, 10, 12 & 14 (sterile disposable)	2	2	2		1	2	2	2	1	1	1	0	1	0	0	0	0	1	0	0	0	1
Place for Small and Sick Newborn Care	General for neonatal unit (service availability 24/7)		Suction pump (portable, electrical with accessories)	2	2	2		1	2	2	2	0	0	1	2	1	2	1	1	2	1	2	1	1	1
Place for Small and Sick Newborn Care	General for neonatal unit (service availability 24/7)		Suction pump (manual, non-electric power dependent)	2	2	2		1	2	2	2	0	0	0	2	1	2	1	1	2	1	2	1	1	1
Place for Small and Sick Newborn Care	General for neonatal unit (service availability 24/7)		Suture set	1	0	0		0	0	0	0	1	0	1	0	0	0	0	0	0	0	0	0	0	0
Place for Small and Sick Newborn Care	General for neonatal unit (service availability 24/7)		Thermometers (preferable digital for newborns that measure 32°C-43°C - must measure below 35.5°C degrees)	1	1	1		2	1	1	1	1	1	0	0	0	1	0	2	0	0	1	0	2	1
Place for Small and Sick Newborn Care	General for neonatal unit (service availability 24/7)		Umbilical vein catheters sizes 3.5 and 5 (where expertise available)	0	0	0		0	0	0	0	1	0	0	0	0	0	0	0	0	0	0	0	0	0
Place for Small and Sick Newborn Care	General for neonatal unit (service availability 24/7)		Urinary catheter sizes 5-8	2	0	0		0	0	0	0	2	0	0	0	0	0	0	0	0	0	0	0	0	0
Place for Small and Sick Newborn Care	General for neonatal unit (service availability 24/7)		Urine bags (paediatric)	0	0	0		0	0	0	0	0	0	0	0	0	0	0	0	0	0	0	0	0	0
Place for Small and Sick Newborn Care	General for neonatal unit (service availability 24/7)		Urine dipsticks (Multistix)	0	0	0		0	0	0	0	1	0	0	0	0	0	0	1	0	0	0	0	1	0
Place for Small and Sick Newborn Care	General for neonatal unit (service availability 24/7)		Vital sign monitors (NIBP, HR, SpO2, ECG, RR, Temp) with accessories	0	0	0		0	0	0	0	0	0	0	3	0	0	0	0	3	0	0	0	0	1
Place for Small and Sick Newborn Care	General for neonatal unit (service availability 24/7)		Warming crib	0	0	0		0	0	0	0	0	0	0	0	0	0	0	0	0	0	0	0	0	0
Place for Small and Sick Newborn Care	General for neonatal unit (service availability 24/7)		Wall clock/timer with second hand	1	1	1		0	0	0	0	1	1	1	0	1	0	0	0	0	1	0	0	0	0
Place for Small and Sick Newborn Care	General for neonatal unit (service availability 24/7)		Weighing scales for newborns (preferably with 5-10g increments)	1	1	1		1	1	1	1	1	1	1	0	1	1	2	1	0	1	1	2	1	1
Place for Small and Sick Newborn Care	General for neonatal unit (service availability 24/7)		X-ray system (preferably mobile for chest x-ray e.g. for pneumothorax) (may be shared with other units)	0	0	0		1	0	0	1	0	1	1	0	0	0	2	0	0	0	0	2	0	1
Place for Small and Sick Newborn Care	General for neonatal unit (service availability 24/7)		X-ray viewer (negatoscope) (may be shared with other units)	0	0	0		0	0	0	1	0	0	0	0	0	0	0	0	0	0	0	0	0	1
Place for Small and Sick Newborn Care	General for neonatal unit (service availability 24/7)		CT scanner (may be shared with other units)	0	0	0		0	0	0	0	0	1	1	0	0	0	0	0	0	0	0	0	0	0
Place for Small and Sick Newborn Care	General for neonatal unit (service availability 24/7)		Echocardiography	0	0	0		0	0	0	0	0	0	0	0	0	0	0	0	0	0	0	0	0	1
Place for Small and Sick Newborn Care	General for neonatal unit (service availability 24/7)		Electrocardiogram (ECG) recorder, portable, with accessories (may be shared with other units)	0	0	0		0	0	0	0	0	0	1	0	0	0	0	0	0	0	0	0	0	1
Place for Small and Sick Newborn Care	General for neonatal unit (service availability 24/7)		MRI (unlikely to be available in most settings. If available, may be shared with other units)	0	0	0		0	0	0	0	0	0	0	0	0	0	0	0	0	0	0	0	0	0
Place for Small and Sick Newborn Care	General for neonatal unit (service availability 24/7)		Ultrasound scanner (portable) with appropriate probes (e.g. for cranial ultrasound) (not available in all settings and may be shared with other units)	0	0	0		1	1	1	1	2	2	2	1	0	0	0	0	1	0	0	0	0	1
Place for Small and Sick Newborn Care	General for neonatal unit (service availability 24/7)		Admission guidelines	0	0	1		0	0	0	0	0	0	0	0	0	0	0	0	0	0	0	0	0	1
Place for Small and Sick Newborn Care	General for neonatal unit (service availability 24/7)		Discharge and follow up	0	0	0		0	0	0	0	0	0	0	0	0	0	0	0	0	0	0	0	0	1
Place for Small and Sick Newborn Care	General for neonatal unit (service availability 24/7)		Disease specific treatment guidelines (e.g. malaria, tetanus, hepatitis, Zika)	0	0	0		1	0	0	0	0	1	1	0	0	0	0	0	0	0	0	0	0	1
Place for Small and Sick Newborn Care	General for neonatal unit (service availability 24/7)		Gestational age assessment	0	0	0		1	0	0	0	0	0	0	0	0	0	0	0	0	0	0	0	0	1
Place for Small and Sick Newborn Care	General for neonatal unit (service availability 24/7)		IMNCI	0	0	0		0	0	0	0	0	1	1	0	0	0	0	0	0	0	0	0	0	0
Place for Small and Sick Newborn Care	General for neonatal unit (service availability 24/7)		Inborn and outborn infants	0	0	0		0	0	0	0	0	0	0	0	0	0	0	0	0	0	0	0	0	0
Place for Small and Sick Newborn Care	General for neonatal unit (service availability 24/7)		Management of gastric residuals	0	0	0		0	0	0	0	0	0	0	0	0	0	0	0	0	0	0	0	0	0
Place for Small and Sick Newborn Care	General for neonatal unit (service availability 24/7)		Neonatal practical procedure guideline or advanced neonatal guidelines	0	0	0		0	0	0	0	0	0	0	0	0	0	0	0	0	0	0	0	0	0
Place for Small and Sick Newborn Care	General for neonatal unit (service availability 24/7)		National immunisation schedule	0	0	0		0	1	1	1	0	1	1	0	0	0	0	0	0	0	0	0	0	0
Place for Small and Sick Newborn Care	General for neonatal unit (service availability 24/7)		Parental/family visitation and access	0	0	0		1	0	0	0	0	0	0	0	0	0	0	0	0	0	0	0	0	1
Place for Small and Sick Newborn Care	General for neonatal unit (service availability 24/7)		Referral	0	0	0		1	0	0	0	0	0	0	0	0	0	0	0	0	0	0	0	0	1
Place for Small and Sick Newborn Care	General for neonatal unit (service availability 24/7)		Use of incubators and radiant warmers	0	2	2		0	0	0	0	0	0	0	0	0	0	0	0	0	0	0	0	0	0
Place for Small and Sick Newborn Care	General for neonatal unit (service availability 24/7)		Visitation	0	0	0		0	0	0	0	0	0	0	0	0	0	0	0	0	0	0	0	0	1
Place for Small and Sick Newborn Care	General for neonatal unit (service availability 24/7)		Discharge checklist	0	0	0		0	0	0	0	0	0	0	0	0	0	0	0	0	0	0	0	0	0
Place for Small and Sick Newborn Care	General for neonatal unit (service availability 24/7)		Drug inventory	0	0	0		0	0	0	0	0	1	1	0	0	0	0	0	0	0	0	0	0	0
Place for Small and Sick Newborn Care	General for neonatal unit (service availability 24/7)		Emergency trolley checklist	0	0	0		0	0	0	0	0	0	0	0	0	0	0	0	0	0	0	0	0	0
Place for Small and Sick Newborn Care	General for neonatal unit (service availability 24/7)		Follow up	0	0	0		0	0	0	0	0	0	0	0	0	0	0	0	0	0	0	0	0	0
Place for Small and Sick Newborn Care	General for neonatal unit (service availability 24/7)		Prescription charts	0	0	0		0	0	0	0	0	0	0	0	0	0	0	0	0	0	0	0	0	1
Place for Small and Sick Newborn Care	General for neonatal unit (service availability 24/7)		Discharge forms	0	0	0		0	0	0	0	0	0	0	0	0	0	0	0	0	0	0	0	0	1
Place for Small and Sick Newborn Care	General for neonatal unit (service availability 24/7)		General clinical records/notes (ongoing medical care)	0	1	1		0	0	0	0	1	0	0	0	0	1	0	0	0	0	1	0	0	1
Place for Small and Sick Newborn Care	General for neonatal unit (service availability 24/7)		Growth chart (weight, length, head circumference) (premature and infant charts)	0	0	0		1	1	1	1	0	1	1	0	0	0	0	0	0	0	0	0	0	1
Place for Small and Sick Newborn Care	General for neonatal unit (service availability 24/7)		Health insurance form (if relevant)	0	0	0		0	0	0	0	0	0	0	0	0	0	0	0	0	0	0	0	0	0
Place for Small and Sick Newborn Care	General for neonatal unit (service availability 24/7)		ID labels for inpatients	0	0	0		0	0	0	0	0	0	0	0	0	0	0	0	0	0	0	0	0	0
Place for Small and Sick Newborn Care	General for neonatal unit (service availability 24/7)		Lab request forms	0	0	0		0	0	0	0	0	0	0	0	0	0	0	0	0	0	0	0	0	0
Place for Small and Sick Newborn Care	General for neonatal unit (service availability 24/7)		Observations charts for recording of vital signs	0	0	0		0	0	0	0	0	0	0	0	0	0	0	0	0	0	0	0	0	0
Place for Small and Sick Newborn Care	General for neonatal unit (service availability 24/7)		Referral forms (if needed)	0	0	0		0	0	0	0	0	0	0	0	0	0	0	0	0	0	0	0	0	1
Place for Small and Sick Newborn Care	General for neonatal unit (service availability 24/7)		Tetanus observation charts	0	0	0		0	0	0	0	0	0	0	0	0	0	0	0	0	0	0	0	0	1
Place for Small and Sick Newborn Care	General for neonatal unit (service availability 24/7)		Birth registration	0	0	0		0	0	0	0	0	0	0	0	0	0	0	0	0	0	0	0	0	0
Place for Small and Sick Newborn Care	General for neonatal unit (service availability 24/7)		Cause of death certificates	0	0	0		0	0	0	0	0	0	0	0	0	0	0	0	0	0	0	0	0	0
Place for Small and Sick Newborn Care	General for neonatal unit (service availability 24/7)		Civil Vital registration system	0	0	0		0	0	0	0	0	0	0	0	0	0	0	0	0	0	0	0	0	0
Place for Small and Sick Newborn Care	General for neonatal unit (service availability 24/7)		Death/mortuary register	0	0	0		0	0	0	0	0	0	0	0	0	0	0	0	0	0	0	0	0	0
Place for Small and Sick Newborn Care	General for neonatal unit (service availability 24/7)		Discharge register	0	0	0		0	0	0	0	0	0	0	0	0	0	0	0	0	0	0	0	0	0
Place for Small and Sick Newborn Care	General for neonatal unit (service availability 24/7)		Newborn care unit register	0	0	0		0	0	0	0	1	0	0	0	0	1	1	0	0	0	1	1	0	0
Place for Small and Sick Newborn Care	General for neonatal unit (service availability 24/7)		Newborn death stillbirth audit	0	0	0		0	0	0	0	0	0	0	0	1	0	0	0	0	1	0	0	0	0
Place for Small and Sick Newborn Care	General for neonatal unit (service availability 24/7)		Referral register	0	0	0		0	0	0	0	0	0	0	0	0	0	0	0	0	0	0	0	0	1
Place for Small and Sick Newborn Care	General for neonatal unit (service availability 24/7)		Vaccination record/register	0	0	0		0	0	0	0	0	0	0	0	0	0	0	0	0	0	0	0	0	0
Place for Small and Sick Newborn Care	Infection Prevention and Control for the Neonatal Unit		Access to laundry facilities	0	0	0		0	1	1	1	0	0	0	0	0	0	0	0	0	0	0	0	0	1
Place for Small and Sick Newborn Care	Infection Prevention and Control for the Neonatal Unit		Areas for hand washing	1	0	0		0	1	1	1	0	0	0	0	1	0	0	0	0	1	0	0	0	1
Place for Small and Sick Newborn Care	Infection Prevention and Control for the Neonatal Unit		Area for cleaning and disinfecting supplies and equipment	0	0	0		0	0	0	0	0	0	0	0	0	0	0	0	0	0	0	0	0	0
Place for Small and Sick Newborn Care	Infection Prevention and Control for the Neonatal Unit		Autoclave room or sterilization space (may be shared with other units)	0	0	0		0	0	0	0	1	0	1	0	0	0	0	0	0	0	0	0	0	1
Place for Small and Sick Newborn Care	Infection Prevention and Control for the Neonatal Unit		Hand washing stations/sinks	1	1	1		0	1	1	1	0	0	0	0	1	0	0	0	0	1	0	0	0	1
Place for Small and Sick Newborn Care	Infection Prevention and Control for the Neonatal Unit		Hand drying towels (single use)	0	0	0		0	0	0	0	0	0	0	0	1	0	0	1	0	1	0	0	1	0
Place for Small and Sick Newborn Care	Infection Prevention and Control for the Neonatal Unit		Incinerator (e.g. burn in incinerator, off-site incineration) (may be shared with other units)	1	0	0		0	1	1	1	1	1	1	0	0	0	0	1	0	0	0	0	1	0
Place for Small and Sick Newborn Care	Infection Prevention and Control for the Neonatal Unit		Sterilisation space (e.g. space for dry heat, steam, electric boiler or steamer or non-electrics with cover for boiling and steaming & drum and stand) (can be shared with other units)	0	0	0		0	0	0	0	0	0	0	0	0	0	0	0	0	0	0	0	0	1
Place for Small and Sick Newborn Care	Infection Prevention and Control for the Neonatal Unit		Storage space for soiled utility	0	0	0		0	0	0	0	0	0	0	0	0	0	0	0	0	0	0	0	0	0
Place for Small and Sick Newborn Care	Infection Prevention and Control for the Neonatal Unit		Ventilation	0	0	0		0	0	0	0	1	0	0	0	0	0	0	0	0	0	0	0	0	0
Place for Small and Sick Newborn Care	Infection Prevention and Control for the Neonatal Unit		Alcohol-based hand rub	0	1	1		1	0	0	0	1	1	1	0	1	0	0	1	0	1	0	0	1	1
Place for Small and Sick Newborn Care	Infection Prevention and Control for the Neonatal Unit		Antiseptics (e.g. chlorhexidine 7%, ethanol, povidone-iodine, chlorhexidine gluconate 4% gel, aqueous chlorhexidine 0.05% and 0.2%).	1	0	0		0	1	1	1	1	0	0	0	1	0	0	0	0	1	0	0	0	1
Place for Small and Sick Newborn Care	Infection Prevention and Control for the Neonatal Unit		Autoclave (or equivalent sterilisation equipment) (may be shared with other units)	0	0	0		0	0	0	0	1	1	1	0	0	0	0	0	0	0	0	0	0	1
Place for Small and Sick Newborn Care	Infection Prevention and Control for the Neonatal Unit		Contaminated waste bin (leak proof)	0	0	0		1	0	0	0	1	0	0	0	0	0	0	0	0	0	0	0	0	1
Place for Small and Sick Newborn Care	Infection Prevention and Control for the Neonatal Unit		Decontamination container	0	0	0		0	0	0	0	1	0	0	0	0	0	0	0	0	0	0	0	0	0
Place for Small and Sick Newborn Care	Infection Prevention and Control for the Neonatal Unit		Disinfectant solutions (e.g. chlorine bleach)	1	0	0		1	1	1	1	1	1	1	0	0	0	0	0	0	0	0	0	0	1
Place for Small and Sick Newborn Care	Infection Prevention and Control for the Neonatal Unit		Gloves (sterile)	0	0	0		1	1	1	1	0	0	0	0	0	0	0	1	0	0	0	0	1	1
Place for Small and Sick Newborn Care	Infection Prevention and Control for the Neonatal Unit		Gloves (regular/disposable)	0	0	0		1	1	1	1	1	1	1	0	0	0	0	0	0	0	0	0	0	1
Place for Small and Sick Newborn Care	Infection Prevention and Control for the Neonatal Unit		Gloves (heavy duty rubber or latex utility)	1	0	0		0	1	1	1	1	0	0	0	0	0	0	1	0	0	0	0	1	0
Place for Small and Sick Newborn Care	Infection Prevention and Control for the Neonatal Unit		Instrument sterilizer	0	0	0		0	0	0	0	1	0	0	0	0	0	0	0	0	0	0	0	0	1
Place for Small and Sick Newborn Care	Infection Prevention and Control for the Neonatal Unit		Mayo stand (or equivalent) on casters	0	0	0		0	1	0	1	1	0	0	0	0	0	0	0	0	0	0	0	0	0
Place for Small and Sick Newborn Care	Infection Prevention and Control for the Neonatal Unit		Nail brushes or sticks	0	0	0		0	0	0	0	0	0	0	0	0	0	0	0	0	0	0	0	0	0
Place for Small and Sick Newborn Care	Infection Prevention and Control for the Neonatal Unit		Non-sterile protective clothing (e.g. plastic aprons)	0	0	0		0	1	1	1	1	0	0	0	0	0	0	0	0	0	0	0	0	0
Place for Small and Sick Newborn Care	Infection Prevention and Control for the Neonatal Unit		Pictorial hand washing instructions	1	1	0		0	0	0	0	0	0	0	0	0	0	0	0	0	0	0	0	0	0
Place for Small and Sick Newborn Care	Infection Prevention and Control for the Neonatal Unit		Regular trash/waste bin	0	0	0		0	1	1	1	1	1	1	0	0	0	0	0	0	0	0	0	0	1
Place for Small and Sick Newborn Care	Infection Prevention and Control for the Neonatal Unit		Receptacle for soiled linen and diapers	0	0	0		0	0	0	0	0	0	0	0	0	0	0	0	0	0	0	0	0	1
Place for Small and Sick Newborn Care	Infection Prevention and Control for the Neonatal Unit		Sharps containers (puncture proof)	1	1	1		1	1	1	1	1	1	1	0	0	0	0	0	0	0	0	0	0	1
Place for Small and Sick Newborn Care	Infection Prevention and Control for the Neonatal Unit		Sluice (may be shared with other units)	0	0	0		0	0	0	0	0	0	0	0	0	0	0	0	0	0	0	0	0	0
Place for Small and Sick Newborn Care	Infection Prevention and Control for the Neonatal Unit		Soap for handwashing	1	1	1		1	1	1	1	1	1	1	0	0	0	0	1	0	0	0	0	1	1
Place for Small and Sick Newborn Care	Infection Prevention and Control for the Neonatal Unit		Surgical masks, drapes, gowns and cap for procedures	0	0	0		0	1	1	1	0	2	2	0	0	0	0	0	0	0	0	0	0	0
Place for Small and Sick Newborn Care	Infection Prevention and Control for the Neonatal Unit		Staff trained on interventions	0	0	0		0	0	0	0	0	0	0	0	0	0	0	0	0	0	0	0	0	1
Place for Small and Sick Newborn Care	Infection Prevention and Control for the Neonatal Unit		Measurement of regular performance of intervention	0	0	0		0	0	0	0	0	0	0	0	0	0	0	0	0	0	0	0	0	1
Place for Small and Sick Newborn Care	Infection Prevention and Control for the Neonatal Unit		Cleaning of instruments and equipment	0	2	2		0	0	0	0	0	1	1	0	0	0	0	0	0	0	0	0	0	0
Place for Small and Sick Newborn Care	Infection Prevention and Control for the Neonatal Unit		Infection prevention and control for the neonatal unit	0	0	0		1	0	0	0	0	0	0	0	0	0	0	0	0	0	0	0	0	1
Place for Small and Sick Newborn Care	Infection Prevention and Control for the Neonatal Unit		Cleaning schedule and/or daily cleaning checklist	0	0	0		0	0	0	0	0	0	0	0	0	0	0	0	0	0	0	0	0	1
Place for Small and Sick Newborn Care	Neonatal Resuscitation on neonatal unit		Bag and mask self inflating (neonatal size, ideally with filter)	0	1	1		1	1	1	1	0	1	1	0	1	1	0	1	0	1	1	0	1	1
Place for Small and Sick Newborn Care	Neonatal Resuscitation on neonatal unit		Oropharyngeal airway/guedel airway	0	0	0		0	0	0	0	0	0	1	0	1	0	0	3	0	1	0	0	3	0
Place for Small and Sick Newborn Care	Neonatal Resuscitation on neonatal unit		Neonatal sized face masks (size 0-1)	0	1	1		0	1	1	1	1	1	1	0	1	1	0	0	0	1	1	0	0	1
Place for Small and Sick Newborn Care	Neonatal Resuscitation on neonatal unit		See oxygen administration for other items	0	0	0		0	0	0	0	0	0	0	0	0	0	0	0	0	0	0	0	0	0
Place for Small and Sick Newborn Care	Neonatal Resuscitation on neonatal unit		Staff trained on interventions	0	0	0		0	0	0	0	1	1	0	0	0	0	0	0	0	0	0	0	0	1
Place for Small and Sick Newborn Care	Neonatal Resuscitation on neonatal unit		Measurement of regular performance of intervention	0	0	0		0	0	0	1	1	1	1	0	0	0	0	0	0	0	0	0	0	1
Place for Small and Sick Newborn Care	Neonatal Resuscitation on neonatal unit		Newborn resuscitation guidelines	1	1	1		0	0	0	0	1	0	0	0	0	0	0	0	0	0	0	0	0	0
Place for Small and Sick Newborn Care	Kangaroo Mother Care (KMC) including follow up		Dedicated, separate room or space for mothers to room in (KMC room/ward)	0	1	1		1	0	0	0	1	1	0	0	1	1	1	1	0	1	1	1	1	1
Place for Small and Sick Newborn Care	Kangaroo Mother Care (KMC) including follow up		Private washing areas and toilet for mothers	0	0	0		0	0	0	0	0	0	0	0	0	0	0	0	0	0	0	0	0	0
Place for Small and Sick Newborn Care	Kangaroo Mother Care (KMC) including follow up		Food provision for mothers/area for preparation of food	1	0	0		0	0	0	0	0	0	0	0	0	0	0	0	0	0	0	0	0	0
Place for Small and Sick Newborn Care	Kangaroo Mother Care (KMC) including follow up		Sufficient space for mothers to store personal items, comfortable chairs and privacy	0	0	0		1	0	0	0	0	0	0	0	0	0	0	0	0	0	0	0	0	1
Place for Small and Sick Newborn Care	Kangaroo Mother Care (KMC) including follow up		Beds for mothers (lateral position) with curtains for privacy	0	0	0		1	0	0	0	1	0	0	0	0	0	0	0	0	0	0	0	0	0
Place for Small and Sick Newborn Care	Kangaroo Mother Care (KMC) including follow up		Cabinets for mothers	0	0	0		0	0	0	0	0	0	0	0	0	0	0	0	0	0	0	0	0	0
Place for Small and Sick Newborn Care	Kangaroo Mother Care (KMC) including follow up		Caps/hats for small babies	0	0	0		1	0	0	0	1	0	0	0	0	0	0	0	0	0	0	0	0	0
Place for Small and Sick Newborn Care	Kangaroo Mother Care (KMC) including follow up		Comfortable chairs for mothers	0	1	1		0	0	0	0	0	0	0	0	1	0	0	0	0	1	0	0	0	1
Place for Small and Sick Newborn Care	Kangaroo Mother Care (KMC) including follow up		Insecticide treated bednets for KMC mothers (in malaria endemic areas)	0	0	0		0	0	0	0	0	1	1	0	0	0	0	0	0	0	0	0	0	0
Place for Small and Sick Newborn Care	Kangaroo Mother Care (KMC) including follow up		See drugs list for supplements, vitamins etc.	0	0	0		0	0	0	0	0	0	0	0	0	0	0	0	0	0	0	0	0	0
Place for Small and Sick Newborn Care	Kangaroo Mother Care (KMC) including follow up		Staff trained on interventions	0	0	0		1	0	0	0	1	0	1	0	0	0	0	0	0	0	0	0	0	1
Place for Small and Sick Newborn Care	Kangaroo Mother Care (KMC) including follow up		Measurement of regular performance of intervention	0	0	1		1	0	0	0	1	0	1	0	1	0	0	0	0	1	0	0	0	0
Place for Small and Sick Newborn Care	Kangaroo Mother Care (KMC) including follow up		Kangaroo mother care	0	1	1		1	0	0	0	0	0	0	0	0	0	1	1	0	0	0	1	1	1
Place for Small and Sick Newborn Care	Kangaroo Mother Care (KMC) including follow up		Kangaroo mother care register	0	0	0		1	0	0	0	1	0	0	0	1	0	0	0	0	1	0	0	0	1
Place for Small and Sick Newborn Care	Alternative feeding if baby unable to breastfeeding (cup & nasogastric feeding)		Area or room for breastmilk expression	0	0	0		0	0	0	0	0	0	0	0	0	0	0	0	0	0	0	0	0	0
Place for Small and Sick Newborn Care	Alternative feeding if baby unable to breastfeeding (cup & nasogastric feeding)		Milk room/area for preparing milk feeds and storage of expressed breastmilk	0	0	0		0	0	0	0	0	0	0	0	0	0	0	0	0	0	0	0	0	0
Place for Small and Sick Newborn Care	Alternative feeding if baby unable to breastfeeding (cup & nasogastric feeding)		Adhesive tape/strapping for NG tubes	1	0	0		0	0	0	0	0	0	0	0	0	0	0	0	0	0	0	0	0	0
Place for Small and Sick Newborn Care	Alternative feeding if baby unable to breastfeeding (cup & nasogastric feeding)		Bottles, teats, dummies (as appropriate for feeding guidelines)	0	0	0		0	0	0	0	0	0	0	0	0	0	0	0	0	0	0	0	0	0
Place for Small and Sick Newborn Care	Alternative feeding if baby unable to breastfeeding (cup & nasogastric feeding)		Breast pumps (battery powered)	0	0	0		1	0	0	0	0	0	0	0	0	0	1	0	0	0	0	1	0	1
Place for Small and Sick Newborn Care	Alternative feeding if baby unable to breastfeeding (cup & nasogastric feeding)		Breastmilk substitute (only for babies with mothers unable to express milk)	0	0	0		0	0	0	0	0	0	0	0	0	0	0	0	0	0	0	0	0	0
Place for Small and Sick Newborn Care	Alternative feeding if baby unable to breastfeeding (cup & nasogastric feeding)		Collection containers (for expressed breastmilk)	0	0	0		1	0	0	0	1	0	0	0	0	0	0	0	0	0	0	0	0	1
Place for Small and Sick Newborn Care	Alternative feeding if baby unable to breastfeeding (cup & nasogastric feeding)		Feeding cups and spoons/paladai/feeding syringes	0	0	0		1	0	0	0	1	0	0	0	0	0	0	0	0	0	0	0	0	1
Place for Small and Sick Newborn Care	Alternative feeding if baby unable to breastfeeding (cup & nasogastric feeding)		Litmus paper/testing strips (or equivalent)	0	0	0		0	0	0	0	0	0	0	0	0	0	0	0	0	0	0	0	0	0
Place for Small and Sick Newborn Care	Alternative feeding if baby unable to breastfeeding (cup & nasogastric feeding)		Nasogastric feeding tubes 3.5-10 with caps	2	1	1		1	2	2	2	2	0	2	0	1	0	1	0	0	1	0	1	0	1
Place for Small and Sick Newborn Care	Alternative feeding if baby unable to breastfeeding (cup & nasogastric feeding)		Educational information on breastfeeding for mothers (e.g. written and pictorial information, posters)	0	0	0		0	0	0	0	0	0	0	0	0	0	0	0	0	0	0	0	0	0
Place for Small and Sick Newborn Care	Alternative feeding if baby unable to breastfeeding (cup & nasogastric feeding)		Refrigerator and freezer (for milk storage only)	0	0	0		1	0	0	0	0	0	0	1	0	0	1	0	1	0	0	1	0	1
Place for Small and Sick Newborn Care	Alternative feeding if baby unable to breastfeeding (cup & nasogastric feeding)		Sterile feeding syringes (2.5ml, 5ml, 10ml)	0	0	0		0	0	0	0	0	0	0	0	0	0	0	0	0	0	0	0	0	1
Place for Small and Sick Newborn Care	Alternative feeding if baby unable to breastfeeding (cup & nasogastric feeding)		Stethoscope	1	0	0		1	0	0	0	1	1	1	0	1	0	0	1	0	1	0	0	1	1
Place for Small and Sick Newborn Care	Alternative feeding if baby unable to breastfeeding (cup & nasogastric feeding)		Utensils and containers for preparing milk feeds especially graduated measuring jug/cup	0	0	0		1	0	0	0	0	0	0	0	0	0	0	0	0	0	0	0	0	0
Place for Small and Sick Newborn Care	Alternative feeding if baby unable to breastfeeding (cup & nasogastric feeding)		Staff trained on interventions	0	0	0		0	0	0	0	0	0	0	0	0	0	0	0	0	0	0	0	0	1
Place for Small and Sick Newborn Care	Alternative feeding if baby unable to breastfeeding (cup & nasogastric feeding)		Measurement of regular performance of intervention	0	0	0		1	0	0	0	1	0	0	0	1	0	0	0	0	1	0	0	0	1
Place for Small and Sick Newborn Care	Alternative feeding if baby unable to breastfeeding (cup & nasogastric feeding)		Infant feeding for the neonatal unit, including enteral feeding volumes by weight and age, IV fluid volumes	0	0	0		1	0	0	0	0	0	0	0	1	0	1	0	0	1	0	1	0	1
Place for Small and Sick Newborn Care	Alternative feeding if baby unable to breastfeeding (cup & nasogastric feeding)		Fluid volumes and medications	0	0	0		0	0	0	0	0	0	0	0	0	0	0	0	0	0	0	0	0	1
Place for Small and Sick Newborn Care	Alternative feeding if baby unable to breastfeeding (cup & nasogastric feeding)		Fluid balance and feeding chart (fluid input and output)	0	0	0		0	0	0	0	0	0	0	0	1	0	0	0	0	1	0	0	0	0
Place for Small and Sick Newborn Care	Safe administration of oxygen (including equipment for resuscitation)		Consistent oxygen source/supply (e.g. oxygen concentrators)	2	1	1		0	1	1	1	0	1	1	1	1	1	1	1	1	1	1	1	1	1
Place for Small and Sick Newborn Care	Safe administration of oxygen (including equipment for resuscitation)		Apnoea monitor	0	0	0		1	0	0	0	1	0	0	0	0	1	0	0	0	0	1	0	0	1
Place for Small and Sick Newborn Care	Safe administration of oxygen (including equipment for resuscitation)		Bag and mask self inflating (neonatal size, ideally with filter)	0	1	1		1	1	1	1	0	1	1	0	1	1	0	1	0	1	1	0	1	1
Place for Small and Sick Newborn Care	Safe administration of oxygen (including equipment for resuscitation)		Filter (spare)	0	0	0		0	0	0	0	0	0	0	0	1	0	0	0	0	0	0	0	0	0
Place for Small and Sick Newborn Care	Safe administration of oxygen (including equipment for resuscitation)		Head box (optional)	0	0	0		0	0	0	0	0	0	0	0	0	0	0	0	0	0	0	0	0	0
Place for Small and Sick Newborn Care	Safe administration of oxygen (including equipment for resuscitation)		Mucus extractor	0	0	0		0	0	0	0	0	0	0	0	0	0	0	0	0	0	0	0	0	0
Place for Small and Sick Newborn Care	Safe administration of oxygen (including equipment for resuscitation)		Nasal prongs 1mm and 2mm (if nasal prongs not available use nasal catheter (8-F and 6-F sizes)	0	0	0		0	0	0	0	0	0	0	0	1	0	0	0	0	1	0	0	0	1
Place for Small and Sick Newborn Care	Safe administration of oxygen (including equipment for resuscitation)		Neonatal sized face masks (size 0-1)	0	1	1		0	1	1	1	1	1	1	0	1	0	0	0	0	1	0	0	0	1
Place for Small and Sick Newborn Care	Safe administration of oxygen (including equipment for resuscitation)		Neonatal sized pulse oximetry probes/sensors	0	1	1		0	2	0	2	0	0	0	0	1	2	0	0	0	1	2	0	0	1
Place for Small and Sick Newborn Care	Safe administration of oxygen (including equipment for resuscitation)		Oxygen blenders	0	0	0		1	0	0	0	0	0	0	0	0	0	0	0	0	0	0	0	0	1
Place for Small and Sick Newborn Care	Safe administration of oxygen (including equipment for resuscitation)		Oxygen humidifiers	0	0	0		0	0	0	0	0	0	0	0	0	0	1	0	0	0	0	1	0	1
Place for Small and Sick Newborn Care	Safe administration of oxygen (including equipment for resuscitation)		Oxygen low flow device	0	1	1		0	0	0	0	0	0	0	0	0	0	0	0	0	0	0	0	0	1
Place for Small and Sick Newborn Care	Safe administration of oxygen (including equipment for resuscitation)		Oxygen flow splitter for newborn	0	1	1		0	0	0	0	0	0	0	0	1	1	0	0	0	1	1	0	0	0
Place for Small and Sick Newborn Care	Safe administration of oxygen (including equipment for resuscitation)		Oxygen meter	0	0	0		0	0	0	0	0	0	0	0	0	0	0	0	0	0	0	0	0	0
Place for Small and Sick Newborn Care	Safe administration of oxygen (including equipment for resuscitation)		Oxygen tubing	0	0	0		0	0	0	0	1	0	0	0	1	0	0	0	0	1	0	0	0	1
Place for Small and Sick Newborn Care	Safe administration of oxygen (including equipment for resuscitation)		Pulse oximeters (bedside)	2	1	1		2	0	0	0	1	1	1	0	2	2	1	0	0	2	2	1	0	1
Place for Small and Sick Newborn Care	Safe administration of oxygen (including equipment for resuscitation)		Resuscitation mannequin (for training and practice)	0	0	0		0	0	0	0	0	0	0	0	0	0	0	0	0	0	0	0	0	0
Place for Small and Sick Newborn Care	Safe administration of oxygen (including equipment for resuscitation)		Suction bulbs	2	2	2		1	0	0	0	0	1	1	0	0	0	1	0	0	0	0	1	0	1
Place for Small and Sick Newborn Care	Safe administration of oxygen (including equipment for resuscitation)		Suction catheters size 5, 8, 10, 12 & 14ch	2	2	2		1	2	2	2	1	0	0	0	1	0	0	0	0	1	0	0	0	1
Place for Small and Sick Newborn Care	Safe administration of oxygen (including equipment for resuscitation)		Suction pump (portable, electrical with accessories)	2	2	2		1	2	2	2	0	0	1	2	1	2	1	1	2	1	2	1	1	1
Place for Small and Sick Newborn Care	Safe administration of oxygen (including equipment for resuscitation)		Suction pump (manual, non-electric power dependent)	2	2	2		1	2	2	2	0	0	0	2	1	2	1	1	2	1	2	1	1	1
Place for Small and Sick Newborn Care	Safe administration of oxygen (including equipment for resuscitation)		Staff trained on interventions	0	0	0		0	0	0	0	0	0	0	0	0	0	0	0	0	0	0	0	0	1
Place for Small and Sick Newborn Care	Safe administration of oxygen (including equipment for resuscitation)		Measurement of regular performance of intervention	0	0	0		0	0	0	0	1	0	0	0	0	0	0	0	0	0	0	0	0	1
Place for Small and Sick Newborn Care	Safe administration of oxygen (including equipment for resuscitation)		Classification of breathing difficulty and SpO2 thresholds and protocols for oxygen therapy and monitoring	0	0	0		0	0	0	0	0	0	0	0	0	0	0	0	0	0	0	0	0	1
Place for Small and Sick Newborn Care	Intravenous fluids and management of hypoglycaemia		Separate area/clean space for preparing IV fluids (can be the same area as for preparation of IV drugs)	0	0	0		0	0	0	0	0	0	0	0	0	0	0	0	0	0	0	0	0	0
Place for Small and Sick Newborn Care	Intravenous fluids and management of hypoglycaemia		Adhesive tape for syringe pump	0	0	0		0	0	0	0	0	0	0	0	0	0	0	0	0	0	0	0	0	0
Place for Small and Sick Newborn Care	Intravenous fluids and management of hypoglycaemia		Butterfly sets (22-25 gauge)	0	3	0		0	0	0	0	0	0	0	0	0	0	0	0	0	0	0	0	0	0
Place for Small and Sick Newborn Care	Intravenous fluids and management of hypoglycaemia		Glucometer	0	0	0		1	1	1	1	0	0	0	0	1	1	0	0	0	1	1	0	0	1
Place for Small and Sick Newborn Care	Intravenous fluids and management of hypoglycaemia		IV tubing/infusion set (neonatal giving set) with burette 100-150ml, sterile, single use	2	1	1		1	0	0	0	0	1	1	0	0	0	0	0	0	0	0	0	0	1
Place for Small and Sick Newborn Care	Intravenous fluids and management of hypoglycaemia		IV infusion stands on castors	1	0	0		0	1	0	1	1	0	0	0	0	0	0	0	0	0	0	0	0	0
Place for Small and Sick Newborn Care	Intravenous fluids and management of hypoglycaemia		Sterile needles (19-26 gauge) or butterfly set (23-25 gauge)	0	3	0		1	0	0	0	1	2	2	0	0	0	0	0	0	0	0	0	0	1
Place for Small and Sick Newborn Care	Intravenous fluids and management of hypoglycaemia		Sterile syringes (small sizes 0.5, 1ml, 2ml, 5ml, 10ml, 20ml)	0	0	0		1	0	0	0	1	2	2	0	0	0	0	0	0	0	0	0	0	1
Place for Small and Sick Newborn Care	Intravenous fluids and management of hypoglycaemia		Stopcocks 2 or 3 way	0	0	0		0	0	0	0	0	0	0	0	0	0	0	0	0	0	0	0	0	0
Place for Small and Sick Newborn Care	Intravenous fluids and management of hypoglycaemia		Syringe driver/syringe pumps 10, 20, 50ml (single phase)	0	0	0		1	0	0	0	0	0	0	2	0	1	0	0	2	0	1	0	0	1
Place for Small and Sick Newborn Care	Intravenous fluids and management of hypoglycaemia		Rapid blood sugar testing strips/paper reagent strips or equivalent	0	0	0		0	0	0	0	0	0	0	0	0	0	0	0	0	0	0	0	0	0
Place for Small and Sick Newborn Care	Intravenous fluids and management of hypoglycaemia		Calcium gluconate 10%	0	0	0		0	0	0	0	0	1	1	0	0	0	0	1	0	0	0	0	1	0
Place for Small and Sick Newborn Care	Intravenous fluids and management of hypoglycaemia		Dextrose 10% with normal saline	0	0	0		1	0	0	0	1	1	0	0	1	0	0	0	0	1	0	0	0	0
Place for Small and Sick Newborn Care	Intravenous fluids and management of hypoglycaemia		Dextrose/glucose 5%	0	0	0		0	1	1	1	1	1	1	0	1	0	0	0	0	1	0	0	0	0
Place for Small and Sick Newborn Care	Intravenous fluids and management of hypoglycaemia		Dextrose/glucose 10%	1	1	1		0	0	0	0	1	0	1	0	1	0	0	0	0	1	0	0	0	0
Place for Small and Sick Newborn Care	Intravenous fluids and management of hypoglycaemia		Potassium chloride (KCL) 7.5%, 10%, 15%	0	0	0		0	0	0	0	0	0	0	0	0	0	0	0	0	0	0	0	0	0
Place for Small and Sick Newborn Care	Intravenous fluids and management of hypoglycaemia		Sodium bicarbonate	1	0	0		0	0	0	0	0	0	0	0	0	0	0	0	0	0	0	0	0	0
Place for Small and Sick Newborn Care	Intravenous fluids and management of hypoglycaemia		Sodium chloride 0.9%	0	0	0		1	1	1	1	1	1	1	0	0	0	0	0	0	0	0	0	0	0
Place for Small and Sick Newborn Care	Intravenous fluids and management of hypoglycaemia		Ringer’s lactate	1	1	1		1	1	1	1	1	1	1	0	1	0	0	0	0	1	0	0	0	1
Place for Small and Sick Newborn Care	Intravenous fluids and management of hypoglycaemia		Water for injection	0	0	0		0	0	0	0	0	0	0	0	0	0	0	0	0	0	0	0	0	0
Place for Small and Sick Newborn Care	Intravenous fluids and management of hypoglycaemia		Staff trained on interventions	0	0	0		0	0	0	0	0	0	0	0	0	0	0	0	0	0	0	0	0	0
Place for Small and Sick Newborn Care	Intravenous fluids and management of hypoglycaemia		Measurement of regular performance of intervention	0	0	0		0	0	0	0	1	0	0	0	1	0	0	0	0	1	0	0	0	1
Place for Small and Sick Newborn Care	Intravenous fluids and management of hypoglycaemia		Fluid volumes and medications	0	0	0		0	0	0	0	0	0	0	0	0	0	0	0	0	0	0	0	0	1
Place for Small and Sick Newborn Care	Injectable antibiotics for neonatal infection		Lab infrastructure for septic screening (blood culture, Full blood count, C-Reactive Protein) (see lab)	0	0	0		1	0	0	0	0	0	0	0	0	0	0	0	0	0	0	0	0	0
Place for Small and Sick Newborn Care	Injectable antibiotics for neonatal infection		Separate area/clean space for preparing IV drugs (can be the same as area for IV fluids)	0	0	0		0	0	0	0	0	0	0	0	0	0	0	0	0	0	0	0	0	0
Place for Small and Sick Newborn Care	Injectable antibiotics for neonatal infection		Amoxicillin (oral suspension)	1	1	1		0	2	2	2	1	1	1	0	0	0	0	0	0	0	0	0	0	0
Place for Small and Sick Newborn Care	Injectable antibiotics for neonatal infection		Amoxicillin (injection)	0	0	0		0	2	2	2	1	0	0	0	0	0	0	0	0	0	0	0	0	0
Place for Small and Sick Newborn Care	Injectable antibiotics for neonatal infection		Amikacin	0	1	1		0	0	0	0	0	0	0	0	0	0	0	0	0	0	0	0	0	0
Place for Small and Sick Newborn Care	Injectable antibiotics for neonatal infection		Ampicillin (IV or IM)	0	1	1		1	1	1	1	1	1	1	0	0	0	0	0	0	0	0	0	0	1
Place for Small and Sick Newborn Care	Injectable antibiotics for neonatal infection		Ampicillin (oral)	1	1	1		0	0	0	0	0	0	0	0	0	0	0	0	0	0	0	0	0	0
Place for Small and Sick Newborn Care	Injectable antibiotics for neonatal infection		Azithromycin (oral)	0	0	0		0	0	0	0	0	1	1	0	0	0	0	0	0	0	0	0	0	0
Place for Small and Sick Newborn Care	Injectable antibiotics for neonatal infection		Benzathine benzylpenicillin (IM)	1	0	0		1	0	0	0	0	1	1	0	0	0	0	0	0	0	0	0	0	1
Place for Small and Sick Newborn Care	Injectable antibiotics for neonatal infection		Benzylpenicillin (Penicillin G) (IV or IM)	0	1	1		0	1	1	1	1	1	0	0	1	0	0	0	0	1	0	0	0	1
Place for Small and Sick Newborn Care	Injectable antibiotics for neonatal infection		Cefalexin (oral suspension)	0	0	0		0	0	0	0	0	0	0	0	0	0	0	0	0	0	0	0	0	0
Place for Small and Sick Newborn Care	Injectable antibiotics for neonatal infection		Cefotaxime (IV or IM)	0	1	1		0	0	0	0	1	0	0	0	0	0	0	0	0	0	0	0	0	0
Place for Small and Sick Newborn Care	Injectable antibiotics for neonatal infection		Ceftriaxone (IV or IM)	1	1	1		0	0	0	0	1	1	1	0	1	0	0	1	0	1	0	0	1	1
Place for Small and Sick Newborn Care	Injectable antibiotics for neonatal infection		Ciprofloxacin (injection)	0	0	0		0	0	0	0	0	0	0	0	0	0	0	0	0	0	0	0	0	0
Place for Small and Sick Newborn Care	Injectable antibiotics for neonatal infection		Ciprofloxacin (oral)	0	0	0		0	0	0	0	0	1	1	0	0	0	0	0	0	0	0	0	0	0
Place for Small and Sick Newborn Care	Injectable antibiotics for neonatal infection		Clindamycin (IV)	0	0	0		0	0	0	0	1	0	0	0	0	0	0	0	0	0	0	0	0	0
Place for Small and Sick Newborn Care	Injectable antibiotics for neonatal infection		Co-amoxiclav (oral suspension)	0	0	0		0	0	0	0	1	0	0	0	0	0	0	0	0	0	0	0	0	0
Place for Small and Sick Newborn Care	Injectable antibiotics for neonatal infection		Co-amoxiclav (injection)	0	0	0		0	0	0	0	0	0	0	0	0	0	0	0	0	0	0	0	0	0
Place for Small and Sick Newborn Care	Injectable antibiotics for neonatal infection		Cotrimoxazole (oral)	0	0	0		0	1	1	1	0	1	1	0	0	0	0	0	0	0	0	0	0	0
Place for Small and Sick Newborn Care	Injectable antibiotics for neonatal infection		Erythromycin (oral)	1	0	0		0	0	0	0	1	1	0	0	0	0	0	0	0	0	0	0	0	0
Place for Small and Sick Newborn Care	Injectable antibiotics for neonatal infection		Flucloxacillin (IV/IM) (cloxacillin)	0	0	0		1	0	0	0	1	0	0	0	0	0	0	0	0	0	0	0	0	0
Place for Small and Sick Newborn Care	Injectable antibiotics for neonatal infection		Flucloxacillin (oral)	0	0	0		0	0	0	0	1	0	0	0	0	0	0	0	0	0	0	0	0	0
Place for Small and Sick Newborn Care	Injectable antibiotics for neonatal infection		Gentamicin (IM or IV)	1	0	0		1	0	0	0	1	1	1	0	1	0	0	1	0	1	0	0	1	1
Place for Small and Sick Newborn Care	Injectable antibiotics for neonatal infection		Isoniazid (oral)	0	0	0		0	0	0	0	0	1	1	0	0	0	0	0	0	0	0	0	0	0
Place for Small and Sick Newborn Care	Injectable antibiotics for neonatal infection		Kanamycin	0	0	0		0	0	0	0	0	0	0	0	0	0	0	0	0	0	0	0	0	0
Place for Small and Sick Newborn Care	Injectable antibiotics for neonatal infection		Metronidazole (IV)	1	1	1		0	0	0	0	1	1	1	0	0	0	0	1	0	0	0	0	1	0
Place for Small and Sick Newborn Care	Injectable antibiotics for neonatal infection		Metronidazole (oral)	1	0	0		0	0	0	0	0	1	1	0	0	0	0	0	0	0	0	0	0	0
Place for Small and Sick Newborn Care	Injectable antibiotics for neonatal infection		Penicillin G Procaine (IM only)	0	0	0		0	0	0	0	0	0	0	0	0	0	0	1	0	0	0	0	1	0
Place for Small and Sick Newborn Care	Injectable antibiotics for neonatal infection		Procaine benzylpenicillin (IM)	0	0	0		0	0	0	0	1	0	1	0	0	0	0	0	0	0	0	0	0	0
Place for Small and Sick Newborn Care	Injectable antibiotics for neonatal infection		Staff trained on interventions	0	0	0		0	0	0	0	0	0	0	0	0	0	0	0	0	0	0	0	0	1
Place for Small and Sick Newborn Care	Injectable antibiotics for neonatal infection		Measurement of regular performance of intervention	0	0	0		1	0	0	0	1	0	0	0	0	0	0	0	0	0	0	0	0	1
Place for Small and Sick Newborn Care	Injectable antibiotics for neonatal infection		Drug doses, dilutions and preparations for the neonatal unit	0	1	1		0	0	0	0	0	0	0	0	1	0	0	0	0	1	0	0	0	1
Place for Small and Sick Newborn Care	Injectable antibiotics for neonatal infection		Medication formulary (with neonatal doses) or prescribing guideline	0	1	1		1	0	0	0	0	0	0	0	1	0	0	0	0	1	0	0	0	1
Place for Small and Sick Newborn Care	Injectable antibiotics for neonatal infection		Prescription chart	0	0	0		0	0	0	0	0	0	0	0	0	0	0	0	0	0	0	0	0	0
Place for Small and Sick Newborn Care	Effective Phototherapy		Calibration materials	0	0	0		0	0	0	0	0	0	0	0	0	0	0	0	0	0	0	0	0	0
Place for Small and Sick Newborn Care	Effective Phototherapy		Cuvettes	0	0	0		0	0	0	0	0	0	0	0	0	0	0	0	0	0	0	0	0	0
Place for Small and Sick Newborn Care	Effective Phototherapy		Eye patches/eye shields for baby	0	0	0		1	0	0	0	0	0	0	0	0	0	0	0	0	0	0	0	0	1
Place for Small and Sick Newborn Care	Effective Phototherapy		Exchange transfusion sets	0	1	1		0	0	0	0	0	0	0	0	0	0	0	0	0	0	0	0	0	0
Place for Small and Sick Newborn Care	Effective Phototherapy		Icterometer	0	0	0		0	0	0	0	1	0	0	0	0	0	0	0	0	0	0	0	0	0
Place for Small and Sick Newborn Care	Effective Phototherapy		Irradiance meter/spectro-radiometer	0	0	0		0	0	0	0	0	0	0	1	0	3	1	0	1	0	3	1	0	0
Place for Small and Sick Newborn Care	Effective Phototherapy		Phototherapy lamps/units with fluorescent tubes (high intensity) or LED phototherapy	0	1	1		1	0	0	0	0	0	0	1	1	1	1	0	1	1	1	1	0	1
Place for Small and Sick Newborn Care	Effective Phototherapy		Spare fluorescent tubes/LEDs	0	0	0		0	0	0	0	1	0	0	0	0	0	0	0	0	0	0	0	0	0
Place for Small and Sick Newborn Care	Effective Phototherapy		Test strips	0	0	0		0	0	0	0	0	0	0	0	0	0	0	0	0	0	0	0	0	0
Place for Small and Sick Newborn Care	Effective Phototherapy		Bilirubinometer	0	0	0		1	0	0	0	0	0	0	1	0	1	1	0	1	0	1	1	0	0
Place for Small and Sick Newborn Care	Effective Phototherapy		White linen for babies on phototherapy for cot and to cover unit	0	0	0		0	0	0	0	0	0	0	0	0	0	0	0	0	0	0	0	0	0
Place for Small and Sick Newborn Care	Effective Phototherapy		Staff trained on interventions	0	0	0		0	0	0	0	0	0	0	0	0	0	0	0	0	0	0	0	0	0
Place for Small and Sick Newborn Care	Effective Phototherapy		Measurement of regular performance of intervention	0	0	0		1	0	0	0	0	0	0	0	0	0	0	0	0	0	0	0	0	1
Place for Small and Sick Newborn Care	Effective Phototherapy		Treatment thresholds for phototherapy and exchange transfusion	0	0	0		0	0	0	0	0	0	0	0	0	0	0	0	0	0	0	0	0	1
Place for Small and Sick Newborn Care	Effective Phototherapy		Use of phototherapy units (e.g.. positioning of phototherapy lamps, baby etc.)	0	2	2		0	0	0	0	0	0	0	0	1	0	0	0	0	1	0	0	0	1
Place for Small and Sick Newborn Care	Seizure Management		Diazepam (oral/NG)	1	0	0		2	0	0	0	1	0	0	0	0	0	0	0	0	0	0	0	0	1
Place for Small and Sick Newborn Care	Seizure Management		Diazepam emulsion (IV)	1	0	0		0	1	1	1	0	1	1	0	0	0	0	0	0	0	0	0	0	0
Place for Small and Sick Newborn Care	Seizure Management		Midazolam (oral solution)	0	0	0		1	0	0	0	0	0	0	0	0	0	0	0	0	0	0	0	0	1
Place for Small and Sick Newborn Care	Seizure Management		Paraldehyde (rectal)	0	0	0		0	0	0	0	0	0	0	0	0	0	0	0	0	0	0	0	0	0
Place for Small and Sick Newborn Care	Seizure Management		Phenobarbital (IV or IM)	1	1	1		2	0	0	0	1	0	1	0	2	0	0	0	0	2	0	0	0	1
Place for Small and Sick Newborn Care	Seizure Management		Phenobarbital (oral)	0	0	0		0	0	0	0	0	0	1	0	2	0	0	0	0	2	0	0	0	0
Place for Small and Sick Newborn Care	Seizure Management		Phenytoin (IV)	1	1	1		2	0	0	0	1	0	0	0	0	0	0	0	0	0	0	0	0	1
Place for Small and Sick Newborn Care	Seizure Management		Staff trained on interventions	0	0	0		0	0	0	0	0	0	0	0	0	0	0	0	0	0	0	0	0	0
Place for Small and Sick Newborn Care	Seizure Management		Measurement of regular performance of intervention	0	0	0		1	0	0	0	1	0	0	0	1	0	0	0	0	1	0	0	0	1
Place for Small and Sick Newborn Care	Seizure Management		Management of newborn convulsions and spasms	0	0	0		1	0	0	0	0	0	0	0	0	0	0	0	0	0	0	0	0	1
Place for Small and Sick Newborn Care	Continuous Positive Airway Pressure and Assisted/Mechanical Breathing		CO2 detector	0	0	0		0	0	0	0	0	0	0	0	0	0	0	0	0	0	0	0	0	0
Place for Small and Sick Newborn Care	Continuous Positive Airway Pressure and Assisted/Mechanical Breathing		Chest drain set	0	0	0		0	0	0	0	0	0	0	0	0	0	0	0	0	0	0	0	0	1
Place for Small and Sick Newborn Care	Continuous Positive Airway Pressure and Assisted/Mechanical Breathing		CPAP driver system (standard or bubble CPAP) with accessories (may vary dependent on CPAP system used)	0	0	0		1	0	0	0	0	0	0	0	1	1	1	0	0	1	1	1	0	1
Place for Small and Sick Newborn Care	Continuous Positive Airway Pressure and Assisted/Mechanical Breathing		CPAP tubing	0	0	0		0	0	0	0	0	0	0	0	0	0	0	0	0	0	0	0	0	1
Place for Small and Sick Newborn Care	Continuous Positive Airway Pressure and Assisted/Mechanical Breathing		Distilled water	0	0	0		0	0	0	0	0	0	0	1	0	0	0	0	1	0	0	0	0	0
Place for Small and Sick Newborn Care	Continuous Positive Airway Pressure and Assisted/Mechanical Breathing		Drainage tubing and under water seal drainage bottle plus accessories	0	0	0		0	0	0	0	0	0	0	0	0	0	0	0	0	0	0	0	0	0
Place for Small and Sick Newborn Care	Continuous Positive Airway Pressure and Assisted/Mechanical Breathing		Endotracheal tubes (disposable cuffed or uncuffed), sizes 2.0, 2.5, 3.0 and 3.5	2	0	0		0	0	0	0	1	2	2	0	0	0	0	0	0	0	0	0	0	0
Place for Small and Sick Newborn Care	Continuous Positive Airway Pressure and Assisted/Mechanical Breathing		Endotracheal tube introducers	0	0	0		0	0	0	0	0	0	0	0	0	0	0	0	0	0	0	0	0	0
Place for Small and Sick Newborn Care	Continuous Positive Airway Pressure and Assisted/Mechanical Breathing		Infant laryngoscope set with spare bulb and batteries	2	0	0		0	0	0	0	1	0	0	0	0	0	0	0	0	0	0	0	0	0
Place for Small and Sick Newborn Care	Continuous Positive Airway Pressure and Assisted/Mechanical Breathing		Infant laryngoscope (0,1 blades)	2	0	0		0	2	0	2	0	0	1	0	0	0	0	0	0	0	0	0	0	0
Place for Small and Sick Newborn Care	Continuous Positive Airway Pressure and Assisted/Mechanical Breathing		Large forceps (e.g. spencer wells)	0	0	0		0	0	0	0	0	0	0	0	0	0	0	0	0	0	0	0	0	0
Place for Small and Sick Newborn Care	Continuous Positive Airway Pressure and Assisted/Mechanical Breathing		Laryngoscope light bulb (spare)	0	0	0		0	0	0	0	0	0	0	0	0	0	0	0	0	0	0	0	0	0
Place for Small and Sick Newborn Care	Continuous Positive Airway Pressure and Assisted/Mechanical Breathing		Oxygen air blenders	0	0	0		1	0	0	0	0	0	0	0	0	0	0	0	0	0	0	0	0	0
Place for Small and Sick Newborn Care	Continuous Positive Airway Pressure and Assisted/Mechanical Breathing		Pump suction, portable, bottle with accessories	2	2	2		1	2	2	2	0	0	0	2	1	2	1	1	2	1	2	1	1	1
Place for Small and Sick Newborn Care	Continuous Positive Airway Pressure and Assisted/Mechanical Breathing		Prongs	0	0	0		0	0	0	0	0	0	0	0	1	0	0	0	0	0	0	0	0	1
Place for Small and Sick Newborn Care	Continuous Positive Airway Pressure and Assisted/Mechanical Breathing		Nasogastric suction tubes 3.5, 5, 8, 10	2	1	1		0	2	2	2	2	0	2	0	0	0	1	0	0	0	0	1	0	1
Place for Small and Sick Newborn Care	Continuous Positive Airway Pressure and Assisted/Mechanical Breathing		Respirator/ventilators plus accessories	0	0	0		0	0	0	0	0	0	0	0	0	0	1	0	0	0	0	1	0	1
Place for Small and Sick Newborn Care	Continuous Positive Airway Pressure and Assisted/Mechanical Breathing		Portable patient monitors	0	0	0		0	0	0	0	0	0	0	1	0	0	0	0	1	0	0	0	0	1
Place for Small and Sick Newborn Care	Continuous Positive Airway Pressure and Assisted/Mechanical Breathing		ECG leads	0	0	0		0	0	0	0	0	0	0	0	0	0	0	0	0	0	0	0	0	0
Place for Small and Sick Newborn Care	Continuous Positive Airway Pressure and Assisted/Mechanical Breathing		Temperature probes	0	0	0		0	0	0	0	0	0	0	0	0	0	0	0	0	0	0	0	0	1
Place for Small and Sick Newborn Care	Continuous Positive Airway Pressure and Assisted/Mechanical Breathing		Pulse oximetry probes	0	0	0		0	0	0	0	0	0	0	0	0	0	0	0	0	0	0	0	0	0
Place for Small and Sick Newborn Care	Continuous Positive Airway Pressure and Assisted/Mechanical Breathing		ECG stickers	0	0	0		0	0	0	0	0	0	0	0	0	0	0	0	0	0	0	0	0	0
Place for Small and Sick Newborn Care	Continuous Positive Airway Pressure and Assisted/Mechanical Breathing		Insulating stickers (temperature)	0	0	0		0	0	0	0	0	0	0	0	0	0	0	0	0	0	0	0	0	0
Place for Small and Sick Newborn Care	Continuous Positive Airway Pressure and Assisted/Mechanical Breathing		Transilluminators	0	0	0		0	0	0	0	0	0	0	0	0	0	0	0	0	0	0	0	0	0
Place for Small and Sick Newborn Care	Continuous Positive Airway Pressure and Assisted/Mechanical Breathing		Staff trained on interventions	0	0	0		0	0	0	0	0	0	0	0	1	0	0	0	0	1	0	0	0	1
Place for Small and Sick Newborn Care	Continuous Positive Airway Pressure and Assisted/Mechanical Breathing		Measurement of regular performance of intervention	0	0	0		0	0	0	0	0	0	0	0	0	0	0	0	0	0	0	0	0	0
Place for Small and Sick Newborn Care	Blood Transfusion for Newborns		Blood bank	0	0	0		0	0	0	0	0	0	0	0	0	0	0	0	0	0	0	0	0	0
Place for Small and Sick Newborn Care	Blood Transfusion for Newborns		Neonatal blood transfusion set	2	1	1		2	0	0	0	0	0	0	0	0	0	1	0	0	0	0	1	0	0
Place for Small and Sick Newborn Care	Blood Transfusion for Newborns		4-way stopcock for umbilical venous line	0	0	0		0	0	0	0	0	0	0	0	0	0	0	0	0	0	0	0	0	0
Place for Small and Sick Newborn Care	Blood Transfusion for Newborns		Exchange transfusion sets	0	1	1		0	0	0	0	0	0	0	0	0	0	0	0	0	0	0	0	0	0
Place for Small and Sick Newborn Care	Blood Transfusion for Newborns		Portable monitors	0	0	0		0	0	0	0	0	0	0	0	0	0	0	0	0	0	0	0	0	1
Place for Small and Sick Newborn Care	Blood Transfusion for Newborns		Staff trained on interventions	0	0	0		0	0	0	0	0	0	0	0	0	0	2	0	0	0	0	2	0	0
Place for Small and Sick Newborn Care	Blood Transfusion for Newborns		Measurement of regular performance of intervention	0	0	0		1	0	0	0	1	0	1	0	0	0	0	0	0	0	0	0	0	1
Place for Small and Sick Newborn Care	Blood Transfusion for Newborns		Blood transfusion and exchange transfusion procedural guidelines	0	0	0		0	0	0	0	0	0	0	0	0	0	0	0	0	0	0	0	0	0
Place for Small and Sick Newborn Care	Blood Transfusion for Newborns		Transfusion surveillance/vital signs document (for blood transfusions)	0	0	0		0	0	0	0	0	0	1	0	0	0	0	0	0	0	0	0	0	0
Place for Small and Sick Newborn Care	Blood Transfusion for Newborns		Reporting forms for adverse events (including blood transfusion reaction reporting)	0	0	0		0	0	0	0	0	0	0	0	0	0	0	0	0	0	0	0	0	0
Place for Small and Sick Newborn Care	Treatment and screening for retinopathy of prematurity		Ophthalmology service (does not need to be 24 hour)	0	0	0		0	0	0	0	0	0	0	0	0	0	0	0	0	0	0	0	0	0
Place for Small and Sick Newborn Care	Treatment and screening for retinopathy of prematurity		Indirect ophthalmoscope (with small pupil adjustments) x1 per neonatal unit	0	0	0		0	0	0	0	0	0	0	0	0	0	0	0	0	0	0	0	0	0
Place for Small and Sick Newborn Care	Treatment and screening for retinopathy of prematurity		Condensing lenses 20D and 28D for indirect ophthalmoscope	0	0	0		0	0	0	0	0	0	0	0	0	0	0	0	0	0	0	0	0	0
Place for Small and Sick Newborn Care	Treatment and screening for retinopathy of prematurity		Neonatal lid speculums (Alfonso)	0	0	0		0	0	0	0	0	0	0	0	0	0	0	0	0	0	0	0	0	0
Place for Small and Sick Newborn Care	Treatment and screening for retinopathy of prematurity		Scleral depressors (Schoket/wire vectis)	0	0	0		0	0	0	0	0	0	0	0	0	0	0	0	0	0	0	0	0	0
Place for Small and Sick Newborn Care	Treatment and screening for retinopathy of prematurity		Solution for corneal wetting (e.g. Ringer's lactate)	0	1	1		0	0	0	0	0	0	0	0	0	0	0	0	0	0	0	0	0	1
Place for Small and Sick Newborn Care	Treatment and screening for retinopathy of prematurity		Newborn pulse oximeter	2	1	1		2	2	0	2	2	2	2	0	1	1	1	0	0	1	1	1	0	1
Place for Small and Sick Newborn Care	Treatment and screening for retinopathy of prematurity		Laser (can be shared between more than one facility/service)	0	0	0		0	0	0	0	0	0	0	0	0	0	0	0	0	0	0	0	0	0
Place for Small and Sick Newborn Care	Treatment and screening for retinopathy of prematurity		Portable diode/green laser with indirect delivery system (can be shared between more than one facility)	0	0	0		0	0	0	0	0	0	0	0	0	0	0	0	0	0	0	0	0	0
Place for Small and Sick Newborn Care	Treatment and screening for retinopathy of prematurity		Laser goggles	0	0	0		0	2	2	2	0	0	0	0	0	0	0	0	0	0	0	0	0	0
Place for Small and Sick Newborn Care	Treatment and screening for retinopathy of prematurity		Dilating eye drops (tropicamide 0.5% + phenylepherine 2.5%)	0	0	0		0	0	0	0	0	0	0	0	0	0	0	0	0	0	0	0	0	0
Place for Small and Sick Newborn Care	Treatment and screening for retinopathy of prematurity		Local aneasthetic eye drops (proparacaine 0.5%)	0	0	0		0	0	0	0	0	0	0	0	0	0	0	0	0	0	0	0	0	0
Place for Small and Sick Newborn Care	Treatment and screening for retinopathy of prematurity		Artificial tear drops - for lubrication during procedure	0	0	0		0	0	0	0	0	0	0	0	0	0	0	0	0	0	0	0	0	0
Place for Small and Sick Newborn Care	Treatment and screening for retinopathy of prematurity		Antibiotic drops (moxifloxacin/betadine) - at end of procedure	0	0	0		0	0	0	0	0	0	0	0	0	0	0	0	0	0	0	0	0	0
Place for Small and Sick Newborn Care	Treatment and screening for retinopathy of prematurity		Staff trained on interventions	0	0	0		0	0	0	0	0	0	0	0	0	0	0	0	0	0	0	0	0	0
Place for Small and Sick Newborn Care	Treatment and screening for retinopathy of prematurity		Measurement of regular performance of intervention	0	0	0		0	0	0	0	0	0	0	0	0	0	0	0	0	0	0	0	0	1
Place for Small and Sick Newborn Care	Treatment and screening for retinopathy of prematurity		Classification of breathing difficulty and SpO2 thresholds and protocols for oxygen therapy and monitoring	0	0	0		0	0	0	0	0	0	0	0	0	0	0	0	0	0	0	0	0	0
Referral Service			Vehicle maintenance infrastructure (or access to)	0	0	0		0	0	0	0	1	0	0	0	1	0	0	0	0	1	0	0	0	1
Referral Service			Communication for transport vehicle (e.g. radio )	0	0	0		0	1	1	1	1	0	0	0	1	0	0	0	0	1	0	0	0	1
Referral Service			Fuel source/system	0	0	0		0	0	0	0	0	0	0	0	2	0	0	0	0	2	0	0	0	1
Referral Service			Adhesive tape	0	0	0		0	0	0	0	0	0	0	0	0	0	0	0	0	0	0	0	0	0
Referral Service			Antiseptic solution	1	0	0		0	1	1	1	1	0	0	0	0	0	0	0	0	0	0	0	0	0
Referral Service			Blankets/linens	0	0	0		0	0	0	0	1	0	0	0	0	0	0	0	0	0	0	0	0	0
Referral Service			Butterfly set or cannula	0	3	3		0	0	0	0	0	0	0	0	0	0	0	0	0	0	0	0	0	0
Referral Service			Cotton wool balls and /or gauze	1	0	0		0	0	0	0	1	0	0	0	0	0	0	0	0	0	0	0	0	0
Referral Service			Diapers/napkins	0	0	0		0	0	0	0	0	0	0	0	0	0	0	0	0	0	0	0	0	0
Referral Service			Fuel for transport vehicle	0	0	0		1	0	0	0	0	1	1	0	1	0	0	0	0	1	0	0	0	1
Referral Service			Gastric tubes (size 5, 6, 7, 8)	0	0	0		0	0	0	0	0	0	0	0	0	0	0	0	0	0	0	0	0	0
Referral Service			Gloves	0	0	0		0	1	1	1	0	0	0	0	0	0	0	0	0	0	0	0	0	0
Referral Service			Hats, socks, mittens (for baby)	0	0	0		0	0	0	0	0	0	0	0	0	0	0	0	0	0	0	0	0	0
Referral Service			IV infusion set	2	0	0		1	0	0	0	1	1	1	0	0	0	0	0	0	0	0	0	0	1
Referral Service			Resuscitation bag and mask	0	1	1		1	1	1	1	0	1	1	0	1	1	0	0	0	1	1	0	0	1
Referral Service			Portable suction apparatus	2	2	2		1	0	0	0	0	1	1	2	0	0	1	1	2	0	0	1	1	1
Referral Service			Pulse oximetry	1	1	1		1	1	0	1	0	1	1	0	1	1	1	0	0	1	1	1	0	1
Referral Service			Oxygen cylinder with flow meter	0	0	0		1	0	0	0	1	1	1	0	0	2	0	0	0	0	2	0	0	0
Referral Service			Oxygen cylinder (portable)	0	0	0		0	0	0	0	1	1	1	0	1	2	0	0	0	1	2	0	0	0
Referral Service			Nasal prongs/and or nasal catheter	0	0	0		0	0	0	0	0	0	0	0	1	0	0	0	0	1	0	0	0	0
Referral Service			Source of warmth	0	0	0		0	0	0	0	0	0	0	0	0	0	0	0	0	0	0	0	0	0
Referral Service			Stethoscope	1	0	0		1	0	0	0	1	1	1	0	1	0	0	1	0	1	0	0	1	1
Referral Service			Sterile needles (19-26 gauge) or butterfly set (23-25 gauge)	0	3	3		1	0	0	0	1	2	2	0	0	0	0	0	0	0	0	0	0	1
Referral Service			Sterile syringes (small sizes 0.5, 1ml, 2ml, 5ml, 10ml, 20ml)	0	0	0		1	0	0	0	1	2	2	0	0	0	0	0	0	0	0	0	0	1
Referral Service			Torch with extra batteries and bulb	0	0	0		0	0	0	0	0	0	0	0	0	0	0	0	0	0	0	0	0	0
Referral Service			Thermometer	1	1	1		2	1	1	1	0	1	1	0	1	0	0	1	0	1	0	0	1	1
Referral Service			Transport incubator(s)	0	0	0		0	0	0	0	1	0	0	0	0	0	0	0	0	0	0	0	0	1
Referral Service			Transport vehicle (type may vary by context)	0	0	0		1	0	0	0	1	1	1	0	1	0	1	0	0	1	0	1	0	1
Referral Service			Wraps or cloths for kangaroo position	0	0	0		0	0	0	0	0	0	0	0	0	0	0	0	0	0	0	0	0	1
Referral Service			IV fluids	1	1	1		0	0	0	0	0	0	0	0	1	0	0	0	0	1	0	0	0	0
Referral Service			Drugs/medicine (any medicine newborn is taking if receiving a dose during trip)	0	0	0		0	0	0	0	0	0	0	0	0	0	0	0	0	0	0	0	0	0
Referral Service			Expressed breastmilk (if baby is able to feed or, preferably, mother with newborn)	0	0	0		0	0	0	0	0	0	0	0	0	0	0	0	0	0	0	0	0	0
Referral Service			Referral guidelines	0	0	0		2	0	0	0	2	0	0	0	0	0	1	0	0	0	0	1	0	1
Referral Service			Distance to nearest intensive care and special care unit and contact number of centre with advanced care	0	0	0		0	1	1	1	1	0	0	0	0	0	1	0	0	0	0	1	0	0
Referral Service			Detailed documents with patient notes (drugs and other treatment given before transport)	0	0	0		1	1	1	1	1	0	0	0	1	0	0	0	0	1	0	0	0	1
Human Resources			Administration staff	0	0	0		0	0	0	0	0	0	0	0	0	0	0	0	0	0	0	0	0	0
Human Resources			Anesthetist	0	0	0		0	0	0	0	1	1	1	0	0	0	0	0	0	0	0	0	0	0
Human Resources			Biomedical engineer	0	0	0		0	2	2	2	0	0	0	1	0	1	0	0	1	0	1	0	0	0
Human Resources			Cleaners	0	0	0		0	0	0	0	0	0	0	0	0	0	0	0	0	0	0	0	0	0
Human Resources			Community health worker (or equivalent)	0	0	0		0	0	0	0	0	0	0	0	0	0	0	0	0	0	0	0	0	0
Human Resources			Driver (transport vehicle)	0	0	0		0	0	0	0	1	0	0	0	0	0	0	0	0	0	0	0	0	0
Human Resources			General medical doctor	0	0	0		0	0	0	0	1	1	1	1	0	0	0	1	1	0	0	0	1	1
Human Resources			Health officer/Clinical officer (may be context specific)	0	0	0		0	1	1	1	1	1	1	0	0	0	0	1	0	0	0	0	1	0
Human Resources			Health information technologist/data manager	0	0	0		0	0	0	0	0	0	0	0	0	0	0	0	0	0	0	0	0	0
Human Resources			Lab scientist	0	0	0		0	0	0	0	0	1	1	0	0	0	0	0	0	0	0	0	0	0
Human Resources			Lab technician	0	0	0		0	1	1	1	1	1	1	1	0	0	0	0	1	0	0	0	0	0
Human Resources			Lactation counsellor/infant feeding coordinator	0	0	0		1	0	0	0	0	0	0	0	0	0	0	0	0	0	0	0	0	1
Human Resources			Midwifery professional (e.g. enrolled midwife, degree, diploma)	0	0	0		1	0	0	0	1	1	1	0	0	0	0	0	0	0	0	0	0	1
Human Resources			Nursing professional	0	0	0		1	1	1	1	1	1	1	1	0	1	1	1	1	0	1	1	1	1
Human Resources			Neonatal nurse (or nursing/midwifery professionals with specialist training in sick newborn care)	0	0	0		1	0	0	0	0	0	0	0	1	0	0	0	0	1	0	0	0	1
Human Resources			Neonatologist	0	0	0		1	0	0	0	1	1	1	0	2	0	0	0	0	2	0	0	0	1
Human Resources			Nutritionist	0	0	0		1	0	0	0	0	0	0	0	0	0	0	0	0	0	0	0	0	1
Human Resources			Obs/gyne doctor	0	0	0		0	0	0	0	1	1	1	0	0	0	0	0	0	0	0	0	0	1
Human Resources			Other nursing professionals (e.g. enrolled nurse), nursing assistants or auxiliaries	0	0	0		0	1	1	1	0	0	0	0	0	0	0	0	0	0	0	0	0	0
Human Resources			Other anesthetics staff (e.g. nurse anesthetist, diploma etc.)	0	0	0		0	0	0	0	0	0	0	0	0	0	0	0	0	0	0	0	0	0
Human Resources			Ophthalmologist	0	0	0		0	0	0	0	0	1	1	0	0	0	0	0	0	0	0	0	0	1
Human Resources			Pathologist	0	0	0		0	0	0	0	0	1	1	0	0	0	0	0	0	0	0	0	0	0
Human Resources			Pediatrician	0	0	0		1	0	0	0	1	0	0	0	0	0	0	0	0	0	0	0	0	1
Human Resources			Pharmacist	0	0	0		0	1	1	1	0	1	1	0	0	0	0	0	0	0	0	0	0	0
Human Resources			Pharmacy technicians/assistants	0	0	0		0	1	1	1	0	1	1	0	0	0	0	0	0	0	0	0	0	0
Human Resources			Porters	0	0	0		0	0	0	0	0	0	0	0	0	0	0	0	0	0	0	0	0	1
Human Resources			Psychologist	0	0	0		0	0	0	0	0	0	0	0	0	0	0	0	0	0	0	0	0	0
Human Resources			Physiotherapist	0	0	0		0	0	0	0	0	0	0	0	0	0	0	0	0	0	0	0	0	1
Human Resources			Radiographer	0	0	0		0	1	1	1	0	0	0	0	0	0	0	0	0	0	0	0	0	0
Human Resources			Security staff	0	0	0		0	0	0	0	0	0	0	0	0	0	0	0	0	0	0	0	0	0
Human Resources			Social worker	0	0	0		0	1	1	1	0	0	0	0	0	0	0	0	0	0	0	0	0	0
Human Resources			Speech therapist (or equivalent)	0	0	0		0	0	0	0	0	0	0	0	0	0	0	0	0	0	0	0	0	0
Human Resources			Surgeon	0	0	0		0	0	0	0	1	1	1	0	0	0	0	0	0	0	0	0	0	1
Medicines/Drugs	Pharmacy infrastructure		Pharmacy service availability 24/7	0	0	0		1	0	0	0	1	0	0	0	0	0	0	0	0	0	0	0	0	0
Medicines/Drugs	Pharmacy infrastructure		Supply management system	0	0	0		0	0	0	0	1	1	3	0	0	0	0	0	0	0	0	0	0	0
Medicines/Drugs	Pharmacy infrastructure		Refrigeration for vaccination	0	0	0		0	1	1	1	0	1	1	0	0	0	0	0	0	0	0	0	0	0
Medicines/Drugs	Pharmacy infrastructure		Refrigeration for other drugs/medicines	0	0	0		0	1	1	1	1	0	0	0	0	0	0	0	0	0	0	0	0	0
Medicines/Drugs	Pharmacy infrastructure		Safe drug storage conditions (protection from moisture, heat, infestation)	0	0	0		0	1	1	1	1	1	1	0	0	0	0	0	0	0	0	0	0	0
Medicines/Drugs	Pharmacy infrastructure		Drug inventory (also in health information section)	0	0	0		0	1	1	1	1	1	3	0	0	0	0	0	0	0	0	0	0	0
Medicines/Drugs	Antiretrovirals		Azidothymidine/Zidovudine (AZT) (oral)	1	0	0		0	0	0	0	1	1	1	0	0	0	0	0	0	0	0	0	0	0
Medicines/Drugs	Antiretrovirals		Lamivudine	0	0	0		0	0	0	0	1	1	1	0	0	0	0	0	0	0	0	0	0	0
Medicines/Drugs	Antiretrovirals		Nevirapine (NVP) (oral)	1	1	1		1	0	0	0	1	1	1	0	1	0	0	0	0	1	0	0	0	1
Medicines/Drugs	Anticonvulsants		Diazepam (oral/NG)	1	0	0		2	0	0	0	1	0	0	0	0	0	0	0	0	0	0	0	0	1
Medicines/Drugs	Anticonvulsants		Diazepam emulsion (IV)	1	0	0		0	1	1	1	0	1	1	0	0	0	0	0	0	0	0	0	0	0
Medicines/Drugs	Anticonvulsants		Midazolam (oral solution)	0	0	0		1	0	0	0	0	0	0	0	0	0	0	0	0	0	0	0	0	1
Medicines/Drugs	Anticonvulsants		Paraldehyde (rectal)	0	0	0		0	0	0	0	0	0	0	0	0	0	0	0	0	0	0	0	0	0
Medicines/Drugs	Anticonvulsants		Phenobarbital (IV or IM)	1	1	1		2	0	0	0	1	0	1	0	2	0	0	0	0	2	0	0	0	1
Medicines/Drugs	Anticonvulsants		Phenobarbital (oral)	0	0	0		0	0	0	0	0	0	1	0	2	0	0	0	0	2	0	0	0	0
Medicines/Drugs	Anticonvulsants		Phenytoin (IV)	1	1	1		2	0	0	0	1	0	0	0	0	0	0	0	0	0	0	0	0	1
Medicines/Drugs	Analgesics		Ibuprofen (IV)	0	0	0		0	0	0	0	0	0	0	0	0	0	0	0	0	0	0	0	0	0
Medicines/Drugs	Analgesics		Morphine (IV)	1	0	0		0	0	0	0	0	1	1	0	0	0	0	0	0	0	0	0	0	0
Medicines/Drugs	Analgesics		Morphine (oral)	1	0	0		0	0	0	0	1	0	1	0	0	0	0	0	0	0	0	0	0	0
Medicines/Drugs	Analgesics		Paracetamol (oral)	1	0	0		0	0	0	0	1	1	1	0	0	0	0	0	0	0	0	0	0	0
Medicines/Drugs	Analgesics		Paracetamol (suppository)	0	0	0		0	0	0	0	0	0	0	0	0	0	0	0	0	0	0	0	0	0
Medicines/Drugs	Analgesics		Paracetamol (injection)	0	0	0		0	0	0	0	0	0	0	0	0	0	0	0	0	0	0	0	0	0
Medicines/Drugs	Anti-malarials		Artesunate (IV or IM)	0	0	0		0	1	1	1	0	1	1	0	0	0	0	0	0	0	0	0	0	0
Medicines/Drugs	Anti-malarials		Artesunate (rectal)	0	0	0		0	0	0	0	0	1	1	0	0	0	0	0	0	0	0	0	0	0
Medicines/Drugs	Anti-malarials		Arthemeter (IM)	0	0	0		0	0	0	0	0	0	0	0	0	0	0	0	0	0	0	0	0	0
Medicines/Drugs	Anti-malarials		Artemisinin-based combined therapy (oral)	0	0	0		0	0	0	0	1	1	1	0	0	0	0	0	0	0	0	0	0	0
Medicines/Drugs	Antibiotics		Amoxicillin (oral suspension)	1	1	1		0	2	2	2	1	1	1	0	0	0	0	0	0	0	0	0	0	0
Medicines/Drugs	Antibiotics		Amoxicillin (injection)	0	0	0		0	2	2	2	1	0	0	0	0	0	0	0	0	0	0	0	0	0
Medicines/Drugs	Antibiotics		Amikacin	0	1	1		0	0	0	0	0	0	0	0	0	0	0	0	0	0	0	0	0	0
Medicines/Drugs	Antibiotics		Ampicillin (IV or IM)	0	1	1		1	1	1	1	1	1	1	0	0	0	0	0	0	0	0	0	0	1
Medicines/Drugs	Antibiotics		Ampicillin (oral)	1	1	1		0	0	0	0	0	0	0	0	0	0	0	0	0	0	0	0	0	0
Medicines/Drugs	Antibiotics		Azithromycin (oral)	0	0	0		0	0	0	0	0	1	1	0	0	0	0	0	0	0	0	0	0	0
Medicines/Drugs	Antibiotics		Benzathine benzylpenicillin (IM)	1	0	0		1	0	0	0	0	1	1	0	0	0	0	0	0	0	0	0	0	0
Medicines/Drugs	Antibiotics		Benzylpenicillin (Penicillin G) (IV or IM)	0	1	1		0	1	1	1	1	1	0	0	1	0	0	0	0	1	0	0	0	1
Medicines/Drugs	Antibiotics		Cefalexin (oral suspension)	0	0	0		0	0	0	0	0	0	0	0	0	0	0	0	0	0	0	0	0	0
Medicines/Drugs	Antibiotics		Cefotaxime (IV or IM)	0	1	1		0	0	0	0	1	0	0	0	0	0	0	0	0	0	0	0	0	0
Medicines/Drugs	Antibiotics		Ceftriaxone (IV or IM)	1	1	1		0	0	0	0	1	1	1	0	1	0	0	1	0	1	0	0	1	1
Medicines/Drugs	Antibiotics		Ciprofloxacin (injection)	0	0	0		0	0	0	0	0	0	0	0	0	0	0	0	0	0	0	0	0	0
Medicines/Drugs	Antibiotics		Ciprofloxacin (oral)	0	0	0		0	0	0	0	0	1	1	0	0	0	0	0	0	0	0	0	0	0
Medicines/Drugs	Antibiotics		Clindamycin (IV)	0	0	0		0	0	0	0	1	0	0	0	0	0	0	0	0	0	0	0	0	0
Medicines/Drugs	Antibiotics		Co-amoxiclav (oral suspension)	0	0	0		0	0	0	0	1	0	0	0	0	0	0	0	0	0	0	0	0	0
Medicines/Drugs	Antibiotics		Co-amoxiclav (injection)	0	0	0		0	0	0	0	0	0	0	0	0	0	0	0	0	0	0	0	0	0
Medicines/Drugs	Antibiotics		Cotrimoxazole (oral)	0	0	0		0	1	1	1	0	1	1	0	0	0	0	0	0	0	0	0	0	0
Medicines/Drugs	Antibiotics		Erythromycin (oral)	1	0	0		0	0	0	0	1	1	0	0	0	0	0	0	0	0	0	0	0	0
Medicines/Drugs	Antibiotics		Flucloxacillin (IV/IM) (cloxacillin)	0	0	0		1	0	0	0	1	0	0	0	0	0	0	0	0	0	0	0	0	0
Medicines/Drugs	Antibiotics		Flucloxacillin (oral)	0	0	0		0	0	0	0	1	0	0	0	0	0	0	0	0	0	0	0	0	0
Medicines/Drugs	Antibiotics		Gentamicin (IM or IV)	1	0	0		1	0	0	0	1	1	1	0	1	0	0	1	0	1	0	0	1	1
Medicines/Drugs	Antibiotics		Isoniazid (oral)	0	0	0		0	0	0	0	0	1	1	0	0	0	0	0	0	0	0	0	0	0
Medicines/Drugs	Antibiotics		Kanamycin	0	0	0		0	0	0	0	0	0	0	0	0	0	0	0	0	0	0	0	0	0
Medicines/Drugs	Antibiotics		Metronidazole (IV)	1	1	1		0	0	0	0	1	1	1	0	0	0	0	1	0	0	0	0	1	0
Medicines/Drugs	Antibiotics		Metronidazole (oral)	1	0	0		0	0	0	0	0	1	1	0	0	0	0	0	0	0	0	0	0	0
Medicines/Drugs	Antibiotics		Penicillin G Procaine (IM only)	0	0	0		0	0	0	0	0	0	0	0	0	0	0	1	0	0	0	0	1	0
Medicines/Drugs	Antibiotics		Procaine benzylpenicillin (IM)	0	0	0		0	0	0	0	1	0	1	0	0	0	0	0	0	0	0	0	0	0
Medicines/Drugs	Antibiotics		Tetracycline 1% eye ointment	0	1	1		0	0	0	0	1	1	1	0	0	0	0	0	0	0	0	0	0	0
Medicines/Drugs	Antibiotics		Antibiotic drops (moxifloxacin/betadine) - at end of procedure	0	0	0		0	0	0	0	0	0	0	0	0	0	0	0	0	0	0	0	0	0
Medicines/Drugs	Corticosteroids		Betamethasone (IM)*	0	0	0		1	0	0	0	1	1	1	0	0	0	0	0	0	0	0	0	0	1
Medicines/Drugs	Corticosteroids		Dexamethasone (IM) *	1	0	0		1	0	0	0	1	1	1	0	0	0	0	0	0	0	0	0	0	1
Medicines/Drugs	Emergency Drugs		Adrenaline/epinephrine (IV)	1	0	0		0	2	2	2	1	1	1	0	1	0	0	0	0	1	0	0	0	0
Medicines/Drugs	Emergency Drugs		Aminophylline	0	0	0		1	0	0	0	1	0	0	0	1	0	0	0	0	1	0	0	0	1
Medicines/Drugs	Emergency Drugs		Atropine (injection)	1	0	0		0	0	0	0	1	0	0	0	0	0	0	0	0	0	0	0	0	0
Medicines/Drugs	Emergency Drugs		Calcium gluconate 10% (injection)	1	0	0		0	0	0	0	1	1	1	0	0	0	0	0	0	0	0	0	0	0
Medicines/Drugs	Emergency Drugs		Hydrocortisone (injection)	1	0	0		0	1	1	1	1	1	0	0	0	0	0	0	0	0	0	0	0	0
Medicines/Drugs	Emergency Drugs		Magnesium sulphate (IV)	1	0	0		1	2	2	2	1	1	1	0	0	0	0	1	0	0	0	0	1	1
Medicines/Drugs	Emergency Drugs		Naloxone (IV)	1	0	0		0	0	0	0	1	0	0	0	0	0	0	0	0	0	0	0	0	0
Medicines/Drugs	IV fluids		Calcium gluconate 10%	0	0	0		0	0	0	0	0	1	1	0	0	0	0	1	0	0	0	0	1	0
Medicines/Drugs	IV fluids		Dextrose 10% with normal saline	0	0	0		1	0	0	0	1	1	0	0	1	0	0	0	0	1	0	0	0	1
Medicines/Drugs	IV fluids		Dextrose/glucose 5%	0	0	0		0	1	1	1	1	1	1	0	1	0	0	0	0	1	0	0	0	1
Medicines/Drugs	IV fluids		Dextrose/glucose 10%	1	1	1		0	0	0	0	1	0	1	0	1	0	0	0	0	1	0	0	0	1
Medicines/Drugs	IV fluids		Potassium chloride (KCL) 7.5%, 10%, 15%	0	0	0		0	0	0	0	0	0	0	0	0	0	0	0	0	0	0	0	0	0
Medicines/Drugs	IV fluids		Sodium bicarbonate	1	0	0		0	0	0	0	0	0	0	0	0	0	0	0	0	0	0	0	0	0
Medicines/Drugs	IV fluids		Sodium chloride 0.9%	0	0	0		1	1	1	1	1	1	1	0	0	0	0	0	0	0	0	0	0	1
Medicines/Drugs	IV fluids		Ringer’s lactate	1	1	1		1	1	1	1	1	1	1	0	1	0	0	0	0	1	0	0	0	1
Medicines/Drugs	IV fluids		Water for injection	0	0	0		0	0	0	0	0	0	0	0	0	0	0	0	0	0	0	0	0	0
Medicines/Drugs	Vaccines		BCG vaccine	0	0	0		0	1	1	1	1	1	1	0	0	0	0	0	0	0	0	0	0	0
Medicines/Drugs	Vaccines		Diphtheria	0	0	0		0	1	1	1	0	1	1	0	0	0	0	0	0	0	0	0	0	0
Medicines/Drugs	Vaccines		Pertussis vaccine	0	0	0		0	1	1	1	0	1	1	0	0	0	0	0	0	0	0	0	0	0
Medicines/Drugs	Vaccines		Haemophilus influenza type b (Hib) vaccine	0	0	0		0	1	1	1	0	1	1	0	0	0	0	0	0	0	0	0	0	0
Medicines/Drugs	Vaccines		Hepatitis B vaccine	0	0	0		0	1	1	1	0	1	1	0	0	0	0	0	0	0	0	0	0	0
Medicines/Drugs	Vaccines		Tetanus toxoid	0	0	0		0	1	1	1	1	1	1	0	0	0	0	0	0	0	0	0	0	0
Medicines/Drugs	Vaccines		Oral poliomyelitis vaccine	0	0	0		0	1	1	1	1	1	1	0	0	0	0	0	0	0	0	0	0	0
Medicines/Drugs	Other Drugs		Aciclovir (IV)	0	0	0		0	0	0	0	0	0	0	0	0	0	0	0	0	0	0	0	0	0
Medicines/Drugs	Other Drugs		Acyclovir 3% topical eye ointment	0	0	0		0	0	0	0	0	0	0	0	0	0	0	0	0	0	0	0	0	0
Medicines/Drugs	Other Drugs		Anti-Rho (D) immune globulin (injection)	0	0	0		0	0	0	0	1	0	0	0	0	0	0	0	0	0	0	0	0	0
Medicines/Drugs	Other Drugs		Caffeine citrate (oral)	0	0	0		1	0	0	0	0	0	0	0	0	0	0	0	0	0	0	0	0	0
Medicines/Drugs	Other Drugs		Caffeine citrate (IV)	0	0	0		0	0	0	0	0	0	0	0	0	0	0	0	0	0	0	0	0	1
Medicines/Drugs	Other Drugs		Chlorhexidine digluconate 7.1% gel (delivering 4% chlorhexidine)	0	0	0		0	0	0	0	1	1	0	0	1	0	0	0	0	1	0	0	0	0
Medicines/Drugs	Other Drugs		Domperidone	0	0	0		0	0	0	0	0	0	0	0	0	0	0	0	0	0	0	0	0	0
Medicines/Drugs	Other Drugs		Ethambutol	0	0	0		0	0	0	0	0	1	1	0	0	0	0	0	0	0	0	0	0	0
Medicines/Drugs	Other Drugs		Ferrous fumerate (oral syrup)	0	1	1		0	1	1	1	1	1	0	0	0	0	0	0	0	0	0	0	0	0
Medicines/Drugs	Other Drugs		Folic acid	0	1	1		0	1	1	1	1	1	1	0	0	0	0	0	0	0	0	0	0	0
Medicines/Drugs	Other Drugs		Fluconazole (IV)	0	0	0		0	0	0	0	0	0	0	0	0	0	0	0	0	0	0	0	0	0
Medicines/Drugs	Other Drugs		Fluconazole (oral)	0	0	0		0	0	0	0	1	1	1	0	0	0	0	0	0	0	0	0	0	0
Medicines/Drugs	Other Drugs		Furosemide (IV)	0	0	0		0	0	0	0	0	0	1	0	0	0	0	0	0	0	0	0	0	0
Medicines/Drugs	Other Drugs		Furosemide (oral)	0	0	0		0	0	0	0	0	1	0	0	0	0	0	0	0	0	0	0	0	0
Medicines/Drugs	Other Drugs		Glycerin chip	0	0	0		0	0	0	0	0	0	0	0	0	0	0	0	0	0	0	0	0	0
Medicines/Drugs	Other Drugs		Hepatitis B immune globulin (HBIG)	0	0	0		0	0	0	0	0	0	0	0	0	0	0	0	0	0	0	0	0	0
Medicines/Drugs	Other Drugs		Human milk fortifier	0	0	0		0	0	0	0	0	0	0	0	0	0	0	0	0	0	0	0	0	0
Medicines/Drugs	Other Drugs		Insecticide treated bed nets (in malaria endemic areas)	0	0	0		0	0	0	0	1	1	1	0	0	0	0	0	0	0	0	0	0	1
Medicines/Drugs	Other Drugs		Lidocaine solution	0	0	0		0	0	0	0	1	1	1	0	0	0	0	0	0	0	0	0	0	0
Medicines/Drugs	Other Drugs		Miconazole cream (or equivalent e.g. gentian violet)	0	0	0		0	0	0	0	0	1	0	0	0	0	0	0	0	0	0	0	0	1
Medicines/Drugs	Other Drugs		Multivitamin	0	1	1		0	0	0	0	0	0	0	0	0	0	0	0	0	0	0	0	0	0
Medicines/Drugs	Other Drugs		Nystatin (oral solution)	0	0	0		0	0	0	0	1	1	0	0	0	0	0	0	0	0	0	0	0	0
Medicines/Drugs	Other Drugs		Nystatin cream	0	0	0		0	0	0	0	0	0	0	0	0	0	0	0	0	0	0	0	0	0
Medicines/Drugs	Other Drugs		Omeprazole (IV)	0	0	0		0	0	0	0	0	1	0	0	0	0	0	0	0	0	0	0	0	0
Medicines/Drugs	Other Drugs		Omeprazole (oral)	0	0	0		0	0	0	0	0	1	0	0	0	0	0	0	0	0	0	0	0	0
Medicines/Drugs	Other Drugs		Oral rehydration solution	0	0	0		0	0	0	0	1	1	1	0	0	0	0	0	0	0	0	0	0	0
Medicines/Drugs	Other Drugs		Oxygen supply	1	1	1		1	1	1	1	0	1	1	1	1	1	0	1	1	1	1	0	1	1
Medicines/Drugs	Other Drugs		Phosphate and calcium supplements	0	0	0		0	0	0	0	0	0	0	0	0	0	0	0	0	0	0	0	0	0
Medicines/Drugs	Other Drugs		Potassium chloride (1mmol/ml) (oral)	0	0	0		0	0	0	0	0	0	0	0	0	0	0	0	0	0	0	0	0	0
Medicines/Drugs	Other Drugs		Pyridoxine (oral)	0	0	0		0	0	0	0	0	0	0	0	0	0	0	0	0	0	0	0	0	0
Medicines/Drugs	Other Drugs		Ranitidine (IV)	0	0	0		0	0	0	0	0	0	0	0	0	0	0	0	0	0	0	0	0	0
Medicines/Drugs	Other Drugs		Ranitidine (oral)	0	0	0		0	0	0	0	0	0	0	0	0	0	0	0	0	0	0	0	0	0
Medicines/Drugs	Other Drugs		Rifampicin	0	0	0		0	0	0	0	0	1	1	0	0	0	0	0	0	0	0	0	0	0
Medicines/Drugs	Other Drugs		Pyrazinamide	0	0	0		0	0	0	0	0	1	1	0	0	0	0	0	0	0	0	0	0	0
Medicines/Drugs	Other Drugs		Sucrose 30% (oral)	0	0	0		0	0	0	0	0	0	0	0	0	0	0	0	0	0	0	0	0	0
Medicines/Drugs	Other Drugs		Surfactant (not likely to be available in many settings due to cost)	0	0	0		0	0	0	0	0	0	0	0	0	0	1	0	0	0	0	1	0	0
Medicines/Drugs	Other Drugs		Tetanus immunoglobulin (HTIG) (IM)	0	0	0		0	0	0	0	1	0	0	0	0	0	0	0	0	0	0	0	0	0
Medicines/Drugs	Other Drugs		Vitamin B6 (pyridoxine) (IV or IM)	0	0	0		0	0	0	0	0	0	0	0	0	0	0	0	0	0	0	0	0	0
Medicines/Drugs	Other Drugs		Vitamin D	0	0	0		0	0	0	0	0	0	0	0	0	0	0	0	0	0	0	0	0	0
Medicines/Drugs	Other Drugs		Vitamin K1 (Phytomenadione) (IM or IV)	0	1	1		1	0	0	0	0	0	0	0	1	0	0	0	0	1	0	0	0	1
Medicines/Drugs	Other Drugs		Water based lubricant	0	0	0		0	0	0	0	1	0	0	0	0	0	0	0	0	0	0	0	0	0
Medicines/Drugs	Other Drugs		Dilating eye drops (tropicamide 0.5% + phenylepherine 2.5%)	0	0	0		0	0	0	0	0	0	0	0	0	0	0	0	0	0	0	0	0	0
Medicines/Drugs	Other Drugs		Local aneasthetic eye drops (proparacaine 0.5%)	0	0	0		0	0	0	0	0	0	0	0	0	0	0	0	0	0	0	0	0	0
Medicines/Drugs	Other Drugs		Artificial tear drops - for lubrication during procedure	0	0	0		0	0	0	0	0	0	0	0	0	0	0	0	0	0	0	0	0	0
Medicines/Drugs	Other Drugs		Zinc oxide cream	0	0	0		0	0	0	0	0	0	0	0	0	0	0	0	0	0	0	0	0	0
Laboratories and Blood Bank	Biochemistry tests		Blood glucose (e.g. glucometer and test strips)	0	0	0		1	1	1	1	0	1	1	0	1	1	0	0	0	1	1	0	0	1
Laboratories and Blood Bank	Biochemistry tests		C-reactive protein (CRP)	0	0	0		0	0	0	0	0	0	0	0	0	0	0	0	0	0	0	0	0	0
Laboratories and Blood Bank	Biochemistry tests		Electrolytes (urea, sodium, potassium, calcium, magnesium and creatinine)	0	0	0		0	0	0	0	0	1	1	0	0	0	0	0	0	0	0	0	0	0
Laboratories and Blood Bank	Biochemistry tests		Serum bilirubin (or transcutaneous bilirubinometers as cheaper alternative)	0	0	0		1	0	0	0	0	0	0	0	0	0	0	0	0	0	0	0	0	1
Laboratories and Blood Bank	Biochemistry tests		Cerebrospinal fluid analysis (glucose and protein)	0	0	0		0	0	0	0	0	0	0	0	0	0	0	0	0	0	0	0	0	1
Laboratories and Blood Bank	Biochemistry tests		Liver function testing	0	0	0		0	0	0	0	0	1	1	0	0	0	0	0	0	0	0	0	0	1
Laboratories and Blood Bank	Biochemistry tests		Blood gas analysis	0	0	0		0	0	0	0	0	0	0	0	0	0	1	0	0	0	0	1	0	1
Laboratories and Blood Bank	Biochemistry tests		Urine dipstick for urinalysis that measure: pH, proteins, glucose, ketones, blood nitrates, leucocytes	0	0	0		0	0	0	0	1	1	1	0	0	0	0	1	0	0	0	0	1	1
Laboratories and Blood Bank	Biochemistry tests		Glucose 6-phosphate deyrogenase (G6PD) screening	0	0	0		0	0	0	0	0	0	0	0	0	0	0	0	0	0	0	0	0	0
Laboratories and Blood Bank	Haemotology tests		Blood typing and cross matching	0	0	0		1	0	0	0	1	0	0	0	0	0	0	0	0	0	0	0	0	1
Laboratories and Blood Bank	Haemotology tests		Coagulation profile	0	0	0		0	0	0	0	0	0	0	0	0	0	0	0	0	0	0	0	0	1
Laboratories and Blood Bank	Haemotology tests		Coombs test	0	0	0		0	0	0	0	0	1	1	0	0	0	0	0	0	0	0	0	0	0
Laboratories and Blood Bank	Haemotology tests		Full blood count (FBC)/Full blood examination (FBE)	0	0	0		1	0	0	0	0	1	1	0	0	0	0	0	0	0	0	0	0	1
Laboratories and Blood Bank	Haemotology tests		Haemaglobin (e.g. haemacue, haemoglobin colour scale refill kit/starter kit) and or haematocrit testing (erythrocyte volume fraction)	0	0	0		1	0	0	0	0	1	1	0	0	1	0	0	0	0	1	0	0	1
Laboratories and Blood Bank	Microbiology tests		Culture and sensitivity on samples of blood, pus, cerebrospinal fluid and urine	0	0	0		0	0	0	0	0	0	0	0	0	0	0	0	0	0	0	0	0	1
Laboratories and Blood Bank	Microbiology tests		Cerebrospinal cell count	0	0	0		0	0	0	0	0	0	0	0	0	0	0	0	0	0	0	0	0	0
Laboratories and Blood Bank	Microbiology tests		Gram staining	0	0	0		0	0	0	0	0	1	1	0	0	0	0	0	0	0	0	0	0	0
Laboratories and Blood Bank	Microbiology tests		Stool analysis	0	0	0		0	1	0	1	0	1	1	0	0	0	0	0	0	0	0	0	0	0
Laboratories and Blood Bank	STI testing		Chlamydia testing	0	0	0		0	0	0	0	0	1	2	0	0	0	0	0	0	0	0	0	0	0
Laboratories and Blood Bank	STI testing		Enzyme immuno assay (EIA), gonorrhea Ag, kit	0	0	0		0	0	0	0	0	0	2	0	0	0	0	0	0	0	0	0	0	0
Laboratories and Blood Bank	STI testing		Hepatitis B surface antigen (HbsAg)	0	0	0		0	0	0	0	1	0	2	0	0	0	0	0	0	0	0	0	0	0
Laboratories and Blood Bank	STI testing		HIV testing kit	0	1	1		1	1	0	1	1	1	1	0	0	0	0	0	0	0	0	0	0	1
Laboratories and Blood Bank	STI testing		Syphilis testing	0	0	0		0	1	0	1	1	1	1	0	0	0	0	0	0	0	0	0	0	1
Laboratories and Blood Bank	Other important lab tests		TB testing (tuberculin skin testing, access to Ziehl-Neilsen staining and ideally GeneXpert)	0	0	0		0	1	0	1	1	2	2	0	0	0	0	0	0	0	0	0	0	0
Laboratories and Blood Bank	Other important lab tests		Malaria testing (preferably blood film microscopy as more reliable option than rapid diagnostic tests for neonatal malaria)	0	0	0		1	1	0	1	1	2	2	0	1	0	0	0	0	1	0	0	0	1
Laboratories and Blood Bank	Other important lab tests		Glucose 6-phosphate deyrogenase (G6PD) screening	0	0	0		0	0	0	0	0	0	0	0	0	0	0	0	0	0	0	0	0	0
Laboratories and Blood Bank	Other important lab tests		Thyroid function tests	0	0	0		0	0	0	0	0	0	0	0	0	0	0	0	0	0	0	0	0	1
Laboratories and Blood Bank	Blood bank		Blood typing and cross matching	0	0	0		0	1	0	1	0	0	0	0	0	0	0	0	0	0	0	0	0	1
Laboratories and Blood Bank	Blood bank		Coombs test	0	0	0		0	0	0	0	0	1	1	0	0	0	0	0	0	0	0	0	0	1
Laboratories and Blood Bank	Blood bank		Storage of fresh whole blood, including type 0, Rh-negative blood, packed cells and fresh frozen plasma	0	0	0		0	1	0	1	0	1	1	0	0	0	0	0	0	0	0	0	0	0
Laboratories and Blood Bank	Blood bank		Blood screening for HIV, Hep B, Hep C, Syphilis and malaria	0	0	0		0	0	0	0	0	1	1	0	0	0	0	0	0	0	0	0	0	1
Laboratories and Blood Bank	Blood bank		Blood transfusion guidelines for neonates	0	0	0		0	0	0	0	0	1	1	0	0	0	0	0	0	0	0	0	0	0
Documentation	Documentation for newborn unit (labour and delivery)		CEmOC and BEmOC guidelines	0	0	0		0	1	1	1	0	1	1	0	0	0	0	0	0	0	0	0	0	0
Documentation	Documentation for newborn unit (labour and delivery)		Classification of breathing difficulty and SpO2 thresholds	0	0	0		0	0	0	0	0	0	0	0	0	0	0	0	0	0	0	0	0	0
Documentation	Documentation for newborn unit (labour and delivery)		Cleaning of instruments and equipment	0	0	0		0	1	1	1	0	1	1	0	0	0	0	0	0	0	0	0	0	0
Documentation	Documentation for newborn unit (labour and delivery)		Essential newborn care guidelines	0	0	0		0	0	0	0	0	0	1	0	0	0	0	1	0	0	0	0	1	0
Documentation	Documentation for newborn unit (labour and delivery)		Infection prevention and control guidelines for the labour and delivery unit and standard precautions	0	0	0		0	0	0	0	1	1	1	0	1	0	0	0	0	1	0	0	0	0
Documentation	Documentation for newborn unit (labour and delivery)		Management of pregnancy and childbirth (Integrated management of pregnancy and Childbirth - IMPAC)	2	0	0		0	1	1	1	1	1	1	0	0	0	0	0	0	0	0	0	0	0
Documentation	Documentation for newborn unit (labour and delivery)		Management of pregnancy and newborn complications	0	0	0		0	0	0	0	0	0	0	0	0	0	0	0	0	0	0	0	0	0
Documentation	Documentation for newborn unit (labour and delivery)		Newborn resuscitation guidelines	1	1	1		0	0	0	0	1	0	0	0	0	0	0	0	0	0	0	0	0	1
Documentation	Documentation for newborn unit (labour and delivery)		National immunisation schedule	0	0	0		0	0	0	0	0	1	1	0	0	0	0	0	0	0	0	0	0	0
Documentation	Documentation for newborn unit (labour and delivery)		PMTCT guidelines, including vaccination schedule	1	1	1		0	0	0	0	1	1	1	0	0	0	0	0	0	0	0	0	0	0
Documentation	Documentation for newborn unit (labour and delivery)		Referral and transfer to neonatal unit	0	0	0		0	0	0	0	1	0	0	0	0	0	0	0	0	0	0	0	0	1
Documentation	Documentation for newborn unit (labour and delivery)		Standards on immediate and exclusive breastfeeding	0	0	0		0	0	0	0	0	0	0	0	0	0	0	0	0	0	0	0	0	1
Documentation	Documentation for newborn unit (labour and delivery)		Use of radiant warmers	0	2	2		0	0	0	0	0	0	0	0	0	0	0	0	0	0	0	0	0	0
Documentation	Documentation for newborn unit (labour and delivery)		Cleaning schedule and/or daily cleaning checklist	0	0	0		0	0	0	0	0	0	0	0	0	0	0	0	0	0	0	0	0	0
Documentation	Documentation for newborn unit (labour and delivery)		Drug inventory	0	0	0		0	0	0	0	0	1	1	0	0	0	0	0	0	0	0	0	0	0
Documentation	Documentation for newborn unit (labour and delivery)		APGAR	1	0	0		0	0	0	0	0	0	0	0	0	0	0	0	0	0	0	0	0	0
Documentation	Documentation for newborn unit (labour and delivery)		Birth certification papers	0	0	0		0	0	0	0	0	0	0	0	0	0	0	0	0	0	0	0	0	0
Documentation	Documentation for newborn unit (labour and delivery)		Newborn screen filter cards (per national protocol)	0	0	0		0	0	0	0	0	0	0	0	0	0	0	0	0	0	0	0	0	0
Documentation	Documentation for newborn unit (labour and delivery)		General birth records/notes (ongoing medical care)	0	0	0		0	0	0	0	0	0	0	0	0	0	0	0	0	0	0	0	0	0
Documentation	Documentation for newborn unit (labour and delivery)		Health insurance form (if relevant)	0	0	0		0	0	0	0	0	0	0	0	0	0	0	0	0	0	0	0	0	0
Documentation	Documentation for newborn unit (labour and delivery)		Immunisation cards/weight cards	0	0	0		0	0	0	0	0	0	1	0	0	0	0	0	0	0	0	0	0	0
Documentation	Documentation for newborn unit (labour and delivery)		ID labels	0	1	0		0	0	0	0	0	0	0	0	0	0	0	0	0	0	0	0	0	0
Documentation	Documentation for newborn unit (labour and delivery)		Laboratory request forms	0	0	0		0	0	0	0	0	0	0	0	0	0	0	0	0	0	0	0	0	0
Documentation	Documentation for newborn unit (labour and delivery)		Referral forms (if needed)	0	0	0		0	0	0	0	0	0	0	0	0	0	0	0	0	0	0	0	0	0
Documentation	Documentation for newborn unit (labour and delivery)		Birth registration (or access to)	0	0	0		0	0	0	0	0	0	0	0	0	0	0	0	0	0	0	0	0	0
Documentation	Documentation for newborn unit (labour and delivery)		Cause of death certificates	0	0	0		0	0	0	0	0	0	0	0	0	0	0	0	0	0	0	0	0	0
Documentation	Documentation for newborn unit (labour and delivery)		Death/mortuary register	0	0	0		0	1	1	1	1	0	0	0	0	0	1	0	0	0	0	1	0	0
Documentation	Documentation for newborn unit (labour and delivery)		General register for labour and delivery ward	0	0	0		0	1	1	1	1	0	0	0	0	0	0	0	0	0	0	0	0	0
Documentation	Documentation for newborn unit (labour and delivery)		Newborn death stillbirth audit	0	0	0		0	0	0	0	0	0	0	0	1	0	0	0	0	1	0	0	0	1
Documentation	Documentation for newborn unit (labour and delivery)		Referral register	0	0	0		0	0	0	0	1	0	0	0	0	0	0	0	0	0	0	0	0	1
Documentation	Documentation for newborn unit (labour and delivery)		Postpartum ward register	0	0	0		0	3	3	3	1	0	0	0	0	0	0	0	0	0	0	0	0	0
Documentation	Documentation for newborn unit (labour and delivery)		PMTCT labour and delivery register	0	1	1		0	0	0	0	1	0	0	0	0	0	0	0	0	0	0	0	0	0
Documentation	Documentation for newborn unit (labour and delivery)		Guidelines protocols on vaccination schedule for HIV exposed infants	0	0	0		0	0	0	0	0	2	2	0	0	0	0	0	0	0	0	0	0	0
Documentation	Documentation (place for small and sick newborn)		Admission guidelines	0	0	1		0	0	0	0	0	0	0	0	0	0	0	0	0	0	0	0	0	1
Documentation	Documentation (place for small and sick newborn)		Blood transfusion and exchange transfusion procedural guidelines	0	0	0		0	0	0	0	0	0	0	0	0	0	0	0	0	0	0	0	0	0
Documentation	Documentation (place for small and sick newborn)		Classification of breathing difficulty and SpO2 thresholds and protocols for oxygen therapy and monitoring	0	0	0		0	0	0	0	0	0	0	0	0	0	0	0	0	0	0	0	0	0
Documentation	Documentation (place for small and sick newborn)		Cleaning of instruments and equipment	0	2	2		0	0	0	0	0	1	1	0	0	0	0	0	0	0	0	0	0	0
Documentation	Documentation (place for small and sick newborn)		Discharge and follow up	0	0	0		0	0	0	0	0	0	0	0	0	0	0	0	0	0	0	0	0	1
Documentation	Documentation (place for small and sick newborn)		Disease specific treatment guidelines (e.g. malaria, tetanus, hepatitis, Zika)	0	0	0		1	0	0	0	0	1	1	0	0	0	0	0	0	0	0	0	0	1
Documentation	Documentation (place for small and sick newborn)		Drug doses, dilutions and preparations for the neonatal unit	0	1	1		0	0	0	0	0	0	0	0	1	0	0	0	0	1	0	0	0	0
Documentation	Documentation (place for small and sick newborn)		Gestational age assessment	0	0	0		1	0	0	0	0	0	0	0	0	0	0	0	0	0	0	0	0	1
Documentation	Documentation (place for small and sick newborn)		IMNCI	0	0	0		0	0	0	0	0	1	1	0	0	0	0	0	0	0	0	0	0	0
Documentation	Documentation (place for small and sick newborn)		Inborn and outborn infants	0	0	0		0	0	0	0	0	0	0	0	0	0	0	0	0	0	0	0	0	1
Documentation	Documentation (place for small and sick newborn)		Infant feeding for the neonatal unit, including enteral feeding volumes by weight and age, IV fluid volumes	0	0	0		1	0	0	0	0	0	0	0	1	0	1	0	0	1	0	1	0	0
Documentation	Documentation (place for small and sick newborn)		Infection prevention and control for the neonatal unit	0	0	0		1	0	0	0	0	0	0	0	0	0	0	0	0	0	0	0	0	0
Documentation	Documentation (place for small and sick newborn)		Kangaroo mother care	0	1	1		1	0	0	0	0	0	0	0	0	0	1	1	0	0	0	1	1	1
Documentation	Documentation (place for small and sick newborn)		Management of gastric residuals	0	0	0		0	0	0	0	0	0	0	0	0	0	0	0	0	0	0	0	0	0
Documentation	Documentation (place for small and sick newborn)		Management of newborn convulsions and spasms	0	0	0		1	0	0	0	0	0	0	0	0	0	0	0	0	0	0	0	0	1
Documentation	Documentation (place for small and sick newborn)		Medication formulary (with neonatal doses) or prescribing guideline	0	1	1		1	0	0	0	0	0	0	0	1	0	0	0	0	1	0	0	0	0
Documentation	Documentation (place for small and sick newborn)		Neonatal practical procedure guideline or advanced neonatal guidelines	0	0	0		0	0	0	0	0	0	0	0	0	0	0	0	0	0	0	0	0	0
Documentation	Documentation (place for small and sick newborn)		National immunisation schedule	0	0	0		0	1	1	1	0	1	1	0	0	0	0	0	0	0	0	0	0	0
Documentation	Documentation (place for small and sick newborn)		Parental/family visitation and access	0	0	0		1	0	0	0	0	0	0	0	0	0	0	0	0	0	0	0	0	1
Documentation	Documentation (place for small and sick newborn)		Referral	0	0	0		1	0	0	0	0	0	0	0	0	0	0	0	0	0	0	0	0	1
Documentation	Documentation (place for small and sick newborn)		Thermal protection, including bathing	0	0	0		1	0	0	0	0	0	0	0	1	0	0	1	0	1	0	0	1	1
Documentation	Documentation (place for small and sick newborn)		Treatment of HIV on the neonatal unit and vaccination schedule for HIV exposed infants	0	0	0		0	0	0	0	0	2	2	0	0	0	0	0	0	0	0	0	0	0
Documentation	Documentation (place for small and sick newborn)		Treatment thresholds for phototherapy and exchange transfusion	0	0	0		0	0	0	0	0	0	0	0	0	0	0	0	0	0	0	0	0	0
Documentation	Documentation (place for small and sick newborn)		Use of incubators and radiant warmers	0	2	2		0	0	0	0	0	0	0	0	0	0	0	0	0	0	0	0	0	0
Documentation	Documentation (place for small and sick newborn)		Visitation	0	0	0		0	0	0	0	0	0	0	0	0	0	0	0	0	0	0	0	0	1
Documentation	Documentation (place for small and sick newborn)		Use of phototherapy units (e.g.. positioning of phototherapy lamps, baby etc.)	0	2	2		0	0	0	0	0	0	0	0	1	0	0	0	0	1	0	0	0	1
Documentation	Documentation (place for small and sick newborn)		Cleaning schedule and/or daily cleaning checklist	0	0	0		0	0	0	0	0	0	0	0	0	0	0	0	0	0	0	0	0	0
Documentation	Documentation (place for small and sick newborn)		Discharge checklist	0	0	0		0	0	0	0	0	0	0	0	0	0	0	0	0	0	0	0	0	1
Documentation	Documentation (place for small and sick newborn)		Drug inventory	0	0	0		0	0	0	0	0	1	1	0	0	0	0	0	0	0	0	0	0	0
Documentation	Documentation (place for small and sick newborn)		Emergency trolley checklist	0	0	0		0	0	0	0	0	0	0	0	0	0	0	0	0	0	0	0	0	0
Documentation	Documentation (place for small and sick newborn)		Fluid volumes and medications	0	0	0		0	0	0	0	0	0	0	0	0	0	0	0	0	0	0	0	0	1
Documentation	Documentation (place for small and sick newborn)		Follow up	0	0	0		0	0	0	0	0	0	0	0	0	0	0	0	0	0	0	0	0	0
Documentation	Documentation (place for small and sick newborn)		Prescription charts	0	0	0		0	0	0	0	0	0	0	0	0	0	0	0	0	0	0	0	0	0
Documentation	Documentation (place for small and sick newborn)		Discharge forms	0	0	0		0	0	0	0	0	0	0	0	0	0	0	0	0	0	0	0	0	1
Documentation	Documentation (place for small and sick newborn)		Fluid balance and feeding chart (fluid input and output)	0	0	0		0	0	0	0	0	0	0	0	1	0	0	0	0	1	0	0	0	0
Documentation	Documentation (place for small and sick newborn)		General clinical records/notes (ongoing medical care)	0	1	1		0	0	0	0	1	0	0	0	0	1	0	0	0	0	1	0	0	1
Documentation	Documentation (place for small and sick newborn)		Growth chart (weight, length, head circumference) (premature and infant charts)	0	0	0		1	1	1	1	0	1	1	0	0	0	0	0	0	0	0	0	0	1
Documentation	Documentation (place for small and sick newborn)		Health insurance form (if relevant)	0	0	0		0	0	0	0	0	0	0	0	0	0	0	0	0	0	0	0	0	0
Documentation	Documentation (place for small and sick newborn)		ID labels for inpatients	0	0	0		0	0	0	0	0	0	0	0	0	0	0	0	0	0	0	0	0	0
Documentation	Documentation (place for small and sick newborn)		Lab request forms	0	0	0		0	0	0	0	0	0	0	0	0	0	0	0	0	0	0	0	0	0
Documentation	Documentation (place for small and sick newborn)		Observations charts for recording of vital signs	0	0	0		0	0	0	0	0	0	0	0	0	0	0	0	0	0	0	0	0	0
Documentation	Documentation (place for small and sick newborn)		Prescription chart	0	0	0		0	0	0	0	0	0	0	0	0	0	0	0	0	0	0	0	0	0
Documentation	Documentation (place for small and sick newborn)		Referral forms (if needed)	0	0	0		0	0	0	0	0	0	0	0	0	0	0	0	0	0	0	0	0	1
Documentation	Documentation (place for small and sick newborn)		Tetanus observation charts	0	0	0		0	0	0	0	0	0	0	0	0	0	0	0	0	0	0	0	0	0
Documentation	Documentation (place for small and sick newborn)		Transfusion surveillance/vital signs document (for blood transfusions)	0	0	0		0	0	0	0	0	0	1	0	0	0	0	0	0	0	0	0	0	0
Documentation	Documentation (place for small and sick newborn)		Birth registration	0	0	0		0	0	0	0	0	0	0	0	0	0	0	0	0	0	0	0	0	0
Documentation	Documentation (place for small and sick newborn)		Cause of death certificates	0	0	0		0	0	0	0	0	0	0	0	0	0	0	0	0	0	0	0	0	0
Documentation	Documentation (place for small and sick newborn)		Civil Vital registration system	0	0	0		0	0	0	0	0	0	0	0	0	0	0	0	0	0	0	0	0	0
Documentation	Documentation (place for small and sick newborn)		Death/mortuary register	0	0	0		0	0	0	0	0	0	0	0	0	0	0	0	0	0	0	0	0	0
Documentation	Documentation (place for small and sick newborn)		Discharge register	0	0	0		0	0	0	0	0	0	0	0	0	0	0	0	0	0	0	0	0	0
Documentation	Documentation (place for small and sick newborn)		Kangaroo mother care register	0	0	0		1	0	0	0	1	0	0	0	1	0	0	0	0	1	0	0	0	0
Documentation	Documentation (place for small and sick newborn)		Newborn care unit register	0	0	0		0	0	0	0	1	0	0	0	0	1	1	0	0	0	1	1	0	0
Documentation	Documentation (place for small and sick newborn)		Newborn death stillbirth audit	0	0	0		0	0	0	0	0	0	0	0	1	0	0	0	0	1	0	0	0	1
Documentation	Documentation (place for small and sick newborn)		Referral register	0	0	0		0	0	0	0	0	0	0	0	0	0	0	0	0	0	0	0	0	0
Documentation	Documentation (place for small and sick newborn)		Reporting forms for adverse events (including blood transfusion reaction reporting)	0	0	0		0	0	0	0	0	0	0	0	0	0	0	0	0	0	0	0	0	0
Documentation	Documentation (place for small and sick newborn)		Vaccination record/register	0	0	0		0	0	0	0	0	0	0	0	0	0	0	0	0	0	0	0	0	0
		Included (or partially)	Total	0.123557	0.126097	0.128406		0.190839	0.148961	0.13164	0.15358	0.326944	0.26097	0.275982	0.0221709	0.16759	0.0498075	0.0579677	0.0900693	0.0221709	0.162972	0.0498075	0.0579677	0.0900693	0.354888	866
		Category 1	Labor and Delivery Room	0.218579	0.163934	0.15847		0.174863	0.224044	0.202186	0.229508	0.448087	0.306011	0.349727	0.0327869	0.229508	0.0710383	0.0710383	0.147541	0.0327869	0.224044	0.0710383	0.0710383	0.147541	0.344262	183
			Place for Small and Sick Newborn Care	0.159892	0.173442	0.181572		0.235772	0.151762	0.135501	0.159892	0.287263	0.189702	0.224932	0.0460705	0.205962	0.0867209	0.0867209	0.097561	0.0460705	0.197832	0.0867209	0.0867209	0.097561	0.403794	369
			Referral Service	0.228571	0.142857	0.142857		0.371429	0.228571	0.2	0.228571	0.457143	0.342857	0.342857	0.0285714	0.371429	0.114286	0.142857	0.0857143	0.0285714	0.371429	0.114286	0.142857	0.0857143	0.485714	35
			Human Resources	0	0	0		0.212121	0.272727	0.272727	0.272727	0.333333	0.424242	0.424242	0.121212	0.0606061	0.0606061	0.030303	0.0909091	0.121212	0.0606061	0.0606061	0.030303	0.0909091	0.393939	33
			Medicines/Drugs	0.224	0.152	0.152		0.16	0.216	0.216	0.216	0.456	0.488	0.432	0.008	0.12	0.008	0.008	0.056	0.008	0.12	0.008	0.008	0.056	0.184	125
			Laboratories and Blood Bank	0	0.03125	0.03125		0.21875	0.25	0.03125	0.25	0.21875	0.5625	0.625	0	0.0625	0.0625	0.03125	0.03125	0	0.0625	0.0625	0.03125	0.03125	0.5625	32
			Documentation	0.0449438	0.134831	0.134831		0.134831	0.0786517	0.0786517	0.0786517	0.146067	0.168539	0.202247	0	0.11236	0.0224719	0.0449438	0.0337079	0	0.11236	0.0224719	0.0449438	0.0337079	0.269663	89
		Category 2	General newborn equipment	0.177083	0.135417	0.104167		0.125	0.21875	0.197917	0.21875	0.4375	0.302083	0.333333	0.0416667	0.208333	0.09375	0.0729167	0.145833	0.0416667	0.197917	0.09375	0.0729167	0.145833	0.239583	96
			Infection Prevention and Control	0.333333	0.128205	0.153846		0.179487	0.358974	0.358974	0.358974	0.461538	0.282051	0.307692	0.025641	0.230769	0	0	0.153846	0.025641	0.230769	0	0	0.153846	0.461538	39
			Essential Newborn Care	0.166667	0.166667	0.25		0.166667	0	0	0	0.333333	0.166667	0.333333	0	0.166667	0	0	0.333333	0	0.166667	0	0	0.333333	0.166667	12
			Immediate and Exclusive Breastmilk Feeding	0	0	0		0.333333	0	0	0	0	0	0	0	0	0	0	0	0	0	0	0	0	0.666667	6
			Neonatal Resuscitation	0.25	0.3	0.3		0.35	0.25	0.2	0.3	0.5	0.3	0.35	0.05	0.5	0.2	0.3	0.15	0.05	0.5	0.2	0.3	0.15	0.6	20
			PMTCT	0.3	0.4	0.4		0.2	0.1	0	0.1	0.8	0.8	0.9	0	0.1	0	0	0	0	0.1	0	0	0	0.4	10
			General for neonatal unit (service availability 24/7)	0.11194	0.119403	0.141791		0.164179	0.11194	0.104478	0.126866	0.246269	0.179104	0.208955	0.0447761	0.19403	0.104478	0.0746269	0.119403	0.0447761	0.186567	0.104478	0.0746269	0.119403	0.343284	134
			Infection Prevention and Control for the Neonatal Unit	0.257143	0.171429	0.142857		0.228571	0.428571	0.4	0.428571	0.485714	0.285714	0.314286	0	0.142857	0	0	0.171429	0	0.142857	0	0	0.171429	0.6	35
			Neonatal Resuscitation on neonatal unit	0.142857	0.428571	0.428571		0.142857	0.285714	0.285714	0.428571	0.571429	0.571429	0.571429	0	0.428571	0.285714	0	0.142857	0	0.428571	0.285714	0	0.142857	0.571429	7
			Kangaroo Mother Care (KMC) including follow up	0.0714286	0.214286	0.285714		0.571429	0	0	0	0.428571	0.142857	0.214286	0	0.285714	0.0714286	0.142857	0.142857	0	0.285714	0.0714286	0.142857	0.142857	0.428571	14
			Alternative feeding if baby unable to breastfeeding (cup & nasogastric feeding)	0.15	0.05	0.05		0.45	0.05	0.05	0.05	0.25	0.05	0.1	0.05	0.25	0	0.2	0.05	0.05	0.25	0	0.2	0.05	0.55	20
			Safe administration of oxygen (including equipment for resuscitation)	0.25	0.458333	0.458333		0.333333	0.291667	0.25	0.291667	0.25	0.208333	0.25	0.125	0.5	0.333333	0.25	0.166667	0.125	0.458333	0.333333	0.25	0.166667	0.75	24
			Intravenous fluids and management of hypoglycaemia	0.217391	0.130435	0.130435		0.347826	0.217391	0.173913	0.217391	0.391304	0.347826	0.347826	0.0434783	0.26087	0.0869565	0	0.0434783	0.0434783	0.26087	0.0869565	0	0.0434783	0.347826	23
			Injectable antibiotics for neonatal infection	0.235294	0.294118	0.294118		0.205882	0.147059	0.147059	0.147059	0.441176	0.382353	0.352941	0	0.147059	0	0	0.117647	0	0.147059	0	0	0.117647	0.264706	34
			Effective Phototherapy	0	0.2	0.2		0.266667	0	0	0	0.133333	0	0	0.2	0.133333	0.133333	0.2	0	0.2	0.133333	0.133333	0.2	0	0.333333	15
			Seizure Management	0.4	0.2	0.2		0.6	0.1	0.1	0.1	0.4	0.1	0.3	0	0.3	0	0	0	0	0.3	0	0	0	0.6	10
			Continuous Positive Airway Pressure and Assisted/Mechanical Breathing	0.192308	0.0769231	0.0769231		0.115385	0.115385	0.0769231	0.115385	0.115385	0.0384615	0.115385	0.115385	0.153846	0.0769231	0.153846	0.0384615	0.115385	0.115385	0.0769231	0.153846	0.0384615	0.384615	26
			Blood Transfusion for Newborns	0.1	0.2	0.2		0.2	0	0	0	0.1	0	0.2	0	0	0	0.2	0	0	0	0	0.2	0	0.2	10
			Treatment and screening for retinopathy of prematurity	0.0588235	0.117647	0.117647		0.0588235	0.117647	0.0588235	0.117647	0.0588235	0.0588235	0.0588235	0	0.0588235	0.0588235	0.0588235	0	0	0.0588235	0.0588235	0.0588235	0	0.176471	17
			Pharmacy infrastructure	0	0	0		0.166667	0.666667	0.666667	0.666667	0.833333	0.666667	0.333333	0	0	0	0	0	0	0	0	0	0	0	6
			Antiretrovirals	0.666667	0.333333	0.333333		0.333333	0	0	0	1	1	1	0	0.333333	0	0	0	0	0.333333	0	0	0	0.333333	3
			Anticonvulsants	0.571429	0.285714	0.285714		0.571429	0.142857	0.142857	0.142857	0.428571	0.142857	0.428571	0	0.285714	0	0	0	0	0.285714	0	0	0	0.571429	7
			Analgesics	0.5	0	0		0	0	0	0	0.333333	0.333333	0.5	0	0	0	0	0	0	0	0	0	0	0	6
			Anti-malarials	0	0	0		0	0.25	0.25	0.25	0.25	0.75	0.75	0	0	0	0	0	0	0	0	0	0	0	4
			Antibiotics	0.275862	0.310345	0.310345		0.137931	0.172414	0.172414	0.172414	0.517241	0.482759	0.448276	0	0.103448	0	0	0.137931	0	0.103448	0	0	0.137931	0.137931	29
			Corticosteroids	0.5	0	0		1	0	0	0	1	1	1	0	0	0	0	0	0	0	0	0	0	1	2
			Emergency Drugs	0.857143	0	0		0.285714	0.428571	0.428571	0.428571	1	0.571429	0.428571	0	0.285714	0	0	0.142857	0	0.285714	0	0	0.142857	0.285714	7
			IV fluids	0.333333	0.222222	0.222222		0.333333	0.333333	0.333333	0.333333	0.555556	0.555556	0.555556	0	0.444444	0	0	0.111111	0	0.444444	0	0	0.111111	0.555556	9
			Vaccines	0	0	0		0	1	1	1	0.428571	1	1	0	0	0	0	0	0	0	0	0	0	0	7
			Other Drugs	0.0222222	0.111111	0.111111		0.0666667	0.0666667	0.0666667	0.0666667	0.244444	0.355556	0.222222	0.0222222	0.0666667	0.0222222	0.0222222	0.0222222	0.0222222	0.0666667	0.0222222	0.0222222	0.0222222	0.111111	45
			Biochemistry tests	0	0	0		0.222222	0.111111	0.111111	0.111111	0.111111	0.444444	0.444444	0	0.111111	0.111111	0.111111	0.111111	0	0.111111	0.111111	0.111111	0.111111	0.666667	9
			Haemotology tests	0	0	0		0.6	0	0	0	0.2	0.6	0.6	0	0	0.2	0	0	0	0	0.2	0	0	0.8	5
			Microbiology tests	0	0	0		0	0.25	0	0.25	0	0.5	0.5	0	0	0	0	0	0	0	0	0	0	0.25	4
			STI testing	0	0.2	0.2		0.2	0.4	0	0.4	0.6	0.6	1	0	0	0	0	0	0	0	0	0	0	0.4	5
			Other important lab tests	0	0	0		0.25	0.5	0	0.5	0.5	0.5	0.5	0	0.25	0	0	0	0	0.25	0	0	0	0.5	4
			Blood bank	0	0	0		0	0.4	0	0.4	0	0.8	0.8	0	0	0	0	0	0	0	0	0	0	0.6	5
			Documentation for newborn unit (labour and delivery)	0.121212	0.151515	0.121212		0	0.151515	0.151515	0.151515	0.30303	0.242424	0.30303	0	0.0606061	0	0.030303	0.030303	0	0.0606061	0	0.030303	0.030303	0.151515	33
			Documentation (place for small and sick newborn)	0	0.125	0.142857		0.214286	0.0357143	0.0357143	0.0357143	0.0535714	0.125	0.142857	0	0.142857	0.0357143	0.0535714	0.0357143	0	0.142857	0.0357143	0.0535714	0.0357143	0.339286	56
			TOTAL 1	107	109	111		165	129	114	133	283	226	239	19	145	43	50	78	19	141	43	50	78	307
			TOTAL 2	32	22	22		13	27	24	27	9	20	26	10	15	13	7	2	10	15	13	7	2	0
			TOTAL 3	0	5	3		0	2	2	2	0	0	2	2	0	1	0	4	2	0	1	0	4	0
			% of Total 1	0.123557	0.125866	0.128176		0.190531	0.148961	0.13164	0.15358	0.32679	0.26097	0.275982	0.02194	0.167436	0.0496536	0.0577367	0.0900693	0.02194	0.162818	0.0496536	0.0577367	0.0900693	0.354503
			% of Total 2	0.0369515	0.0254042	0.0254042		0.0150115	0.0311778	0.0277136	0.0311778	0.0103926	0.0230947	0.0300231	0.0115473	0.017321	0.0150115	0.00808314	0.00230947	0.0115473	0.017321	0.0150115	0.00808314	0.00230947	0
			% of Total 3	0	0.00577367	0.0034642		0	0.00230947	0.00230947	0.00230947	0	0	0.00230947	0.00230947	0	0.00115473	0	0.00461894	0.00230947	0	0.00115473	0	0.00461894	0
Analysis by Category 1	Total 1	Labor and Delivery Room		30	24	23		31	35	31	36	79	49	56	3	37	10	10	27	3	36	10	10	27	63
		Place for Small and Sick Newborn Care		40	53	56		80	40	37	43	101	63	74	11	70	24	28	34	11	67	24	28	34	149
		Referral Service		6	4	4		11	8	7	8	15	10	10	0	12	2	5	3	0	12	2	5	3	17
		Human Resources		0	0	0		7	8	8	8	11	14	14	4	1	2	1	3	4	1	2	1	3	13
		Medicines/Drugs		28	19	19		17	23	23	23	57	61	54	1	13	1	1	7	1	13	1	1	7	23
		Laboratories and Blood Bank		0	1	1		7	8	1	8	7	16	15	0	2	2	1	1	0	2	2	1	1	18
		Documentation		3	8	8		12	7	7	7	13	13	16	0	10	2	4	3	0	10	2	4	3	24
	% of Total 1	Labor and Delivery Room		0.163934	0.131148	0.125683		0.169399	0.191257	0.169399	0.196721	0.431694	0.26776	0.306011	0.0163934	0.202186	0.0546448	0.0546448	0.147541	0.0163934	0.196721	0.0546448	0.0546448	0.147541	0.344262
		Place for Small and Sick Newborn Care		0.108401	0.143631	0.151762		0.216802	0.108401	0.100271	0.116531	0.273713	0.170732	0.200542	0.0298103	0.189702	0.0650407	0.0758808	0.0921409	0.0298103	0.181572	0.0650407	0.0758808	0.0921409	0.403794
		Referral Service		0.171429	0.114286	0.114286		0.314286	0.228571	0.2	0.228571	0.428571	0.285714	0.285714	0	0.342857	0.0571429	0.142857	0.0857143	0	0.342857	0.0571429	0.142857	0.0857143	0.485714
		Human Resources		0	0	0		0.212121	0.242424	0.242424	0.242424	0.333333	0.424242	0.424242	0.121212	0.030303	0.0606061	0.030303	0.0909091	0.121212	0.030303	0.0606061	0.030303	0.0909091	0.393939
		Medicines/Drugs		0.224	0.152	0.152		0.136	0.184	0.184	0.184	0.456	0.488	0.432	0.008	0.104	0.008	0.008	0.056	0.008	0.104	0.008	0.008	0.056	0.184
		Laboratories and Blood Bank		0	0.03125	0.03125		0.21875	0.25	0.03125	0.25	0.21875	0.5	0.46875	0	0.0625	0.0625	0.03125	0.03125	0	0.0625	0.0625	0.03125	0.03125	0.5625
		Documentation		0.0337079	0.0898876	0.0898876		0.134831	0.0786517	0.0786517	0.0786517	0.146067	0.146067	0.179775	0	0.11236	0.0224719	0.0449438	0.0337079	0	0.11236	0.0224719	0.0449438	0.0337079	0.269663
	Total 2	Labor and Delivery Room		10	6	6		1	6	6	6	3	7	8	3	5	3	3	0	3	5	3	3	0	0
		Place for Small and Sick Newborn Care		19	11	11		7	16	13	16	5	7	9	6	6	8	4	2	6	6	8	4	2	0
		Referral Service		2	1	1		2	0	0	0	1	2	2	1	1	2	0	0	1	1	2	0	0	0
		Human Resources		0	0	0		0	1	1	1	0	0	0	0	1	0	0	0	0	1	0	0	0	0
		Medicines/Drugs		0	0	0		3	4	4	4	0	0	0	0	2	0	0	0	0	2	0	0	0	0
		Laboratories and Blood Bank		0	0	0		0	0	0	0	0	2	5	0	0	0	0	0	0	0	0	0	0	0
		Documentation		1	4	4		0	0	0	0	0	2	2	0	0	0	0	0	0	0	0	0	0	0
	% of Total 2	Labor and Delivery Room		0.0546448	0.0327869	0.0327869		0.00546448	0.0327869	0.0327869	0.0327869	0.0163934	0.0382514	0.0437158	0.0163934	0.0273224	0.0163934	0.0163934	0	0.0163934	0.0273224	0.0163934	0.0163934	0	0
		Place for Small and Sick Newborn Care		0.0514905	0.0298103	0.0298103		0.0189702	0.0433604	0.0352304	0.0433604	0.0135501	0.0189702	0.0243902	0.0162602	0.0162602	0.0216802	0.0108401	0.00542005	0.0162602	0.0162602	0.0216802	0.0108401	0.00542005	0
		Referral Service		0.0571429	0.0285714	0.0285714		0.0571429	0	0	0	0.0285714	0.0571429	0.0571429	0.0285714	0.0285714	0.0571429	0	0	0.0285714	0.0285714	0.0571429	0	0	0
		Human Resources		0	0	0		0	0.030303	0.030303	0.030303	0	0	0	0	0.030303	0	0	0	0	0.030303	0	0	0	0
		Medicines/Drugs		0	0	0		0.024	0.032	0.032	0.032	0	0	0	0	0.016	0	0	0	0	0.016	0	0	0	0
		Laboratories and Blood Bank		0	0	0		0	0	0	0	0	0.0625	0.15625	0	0	0	0	0	0	0	0	0	0	0
		Documentation		0.011236	0.0449438	0.0449438		0	0	0	0	0	0.0224719	0.0224719	0	0	0	0	0	0	0	0	0	0	0
	Total 3	Labor and Delivery Room		0	1	1		0	1	1	1	0	0	0	1	0	0	0	2	1	0	0	0	2	0
		Place for Small and Sick Newborn Care		0	2	0		0	0	0	0	0	0	0	1	0	1	0	2	1	0	1	0	2	0
		Referral Service		0	2	2		0	0	0	0	0	0	0	0	0	0	0	0	0	0	0	0	0	0
		Human Resources		0	0	0		0	0	0	0	0	0	0	0	0	0	0	0	0	0	0	0	0	0
		Medicines/Drugs		0	0	0		0	0	0	0	0	0	2	0	0	0	0	0	0	0	0	0	0	0
		Laboratories and Blood Bank		0	0	0		0	0	0	0	0	0	0	0	0	0	0	0	0	0	0	0	0	0
		Documentation		0	0	0		0	1	1	1	0	0	0	0	0	0	0	0	0	0	0	0	0	0
	% of Total 3	Labor and Delivery Room		0	0.00546448	0.00546448		0	0.00546448	0.00546448	0.00546448	0	0	0	0.00546448	0	0	0	0.010929	0.00546448	0	0	0	0.010929	0
		Place for Small and Sick Newborn Care		0	0.00542005	0		0	0	0	0	0	0	0	0.00271003	0	0.00271003	0	0.00542005	0.00271003	0	0.00271003	0	0.00542005	0
		Referral Service		0	0.0571429	0.0571429		0	0	0	0	0	0	0	0	0	0	0	0	0	0	0	0	0	0
		Human Resources		0	0	0		0	0	0	0	0	0	0	0	0	0	0	0	0	0	0	0	0	0
		Medicines/Drugs		0	0	0		0	0	0	0	0	0	0.016	0	0	0	0	0	0	0	0	0	0	0
		Laboratories and Blood Bank		0	0	0		0	0	0	0	0	0	0	0	0	0	0	0	0	0	0	0	0	0
		Documentation		0	0	0		0	0.011236	0.011236	0.011236	0	0	0	0	0	0	0	0	0	0	0	0	0	0
Analysis by Category 2 (Labor and Delivery, Place for Small and Sick Newborns Cat. 1)	Total 1	General newborn equipment		11	10	7		11	17	15	17	39	26	28	2	18	7	4	14	2	17	7	4	14	23
		Infection Prevention and Control		12	4	5		7	14	14	14	18	10	11	1	6	0	0	6	1	6	0	0	6	18
		Essential Newborn Care		2	2	3		2	0	0	0	4	2	4	0	2	0	0	4	0	2	0	0	4	2
		Immediate and Exclusive Breastmilk Feeding		0	0	0		2	0	0	0	0	0	0	0	0	0	0	0	0	0	0	0	0	4
		Neonatal Resuscitation		2	4	4		7	3	2	4	10	5	6	0	10	3	6	3	0	10	3	6	3	12
		PMTCT		3	4	4		2	1	0	1	8	6	7	0	1	0	0	0	0	1	0	0	0	4
		General for neonatal unit (service availability 24/7)		11	12	15		21	11	10	13	31	22	26	4	23	11	7	14	4	22	11	7	14	46
		Infection Prevention and Control for the Neonatal Unit		9	5	4		8	15	14	15	17	9	10	0	5	0	0	6	0	5	0	0	6	21
		Neonatal Resuscitation on neonatal unit		1	3	3		1	2	2	3	4	4	4	0	3	2	0	1	0	3	2	0	1	4
		Kangaroo Mother Care (KMC) including follow up		1	3	4		8	0	0	0	6	2	3	0	4	1	2	2	0	4	1	2	2	6
		Alternative feeding if baby unable to breastfeeding (cup & nasogastric feeding)		2	1	1		9	0	0	0	4	1	1	1	5	0	4	1	1	5	0	4	1	11
		Safe administration of oxygen (including equipment for resuscitation)		0	7	7		7	3	3	3	6	5	6	1	11	4	6	4	1	10	4	6	4	18
		Intravenous fluids and management of hypoglycaemia		4	3	3		8	5	4	5	9	6	6	0	6	2	0	1	0	6	2	0	1	8
		Injectable antibiotics for neonatal infection		8	10	10		7	3	3	3	15	13	12	0	5	0	0	4	0	5	0	0	4	9
		Effective Phototherapy		0	2	2		4	0	0	0	2	0	0	3	2	2	3	0	3	2	2	3	0	5
		Seizure Management		4	2	2		3	1	1	1	4	1	3	0	1	0	0	0	0	1	0	0	0	6
		Continuous Positive Airway Pressure and Assisted/Mechanical Breathing		0	1	1		3	0	0	0	2	0	1	2	4	1	4	1	2	3	1	4	1	10
		Blood Transfusion for Newborns		0	2	2		1	0	0	0	1	0	2	0	0	0	1	0	0	0	0	1	0	2
		Treatment and screening for retinopathy of prematurity		0	2	2		0	0	0	0	0	0	0	0	1	1	1	0	0	1	1	1	0	3
		Pharmacy infrastructure		0	0	0		1	4	4	4	5	4	2	0	0	0	0	0	0	0	0	0	0	0
		Antiretrovirals		2	1	1		1	0	0	0	3	3	3	0	1	0	0	0	0	1	0	0	0	1
		Anticonvulsants		4	2	2		1	1	1	1	3	1	3	0	0	0	0	0	0	0	0	0	0	4
		Analgesics		3	0	0		0	0	0	0	2	2	3	0	0	0	0	0	0	0	0	0	0	0
		Anti-malarials		0	0	0		0	1	1	1	1	3	3	0	0	0	0	0	0	0	0	0	0	0
		Antibiotics		8	9	9		4	3	3	3	15	14	13	0	3	0	0	4	0	3	0	0	4	4
		Corticosteroids		1	0	0		2	0	0	0	2	2	2	0	0	0	0	0	0	0	0	0	0	2
		Emergency Drugs		6	0	0		2	1	1	1	7	4	3	0	2	0	0	1	0	2	0	0	1	2
		IV fluids		3	2	2		3	3	3	3	5	5	5	0	4	0	0	1	0	4	0	0	1	5
		Vaccines		0	0	0		0	7	7	7	3	7	7	0	0	0	0	0	0	0	0	0	0	0
		Other Drugs		1	5	5		3	3	3	3	11	16	10	1	3	1	1	1	1	3	1	1	1	5
		Biochemistry tests		0	0	0		2	1	1	1	1	4	4	0	1	1	1	1	0	1	1	1	1	6
		Haemotology tests		0	0	0		3	0	0	0	1	3	3	0	0	1	0	0	0	0	1	0	0	4
		Microbiology tests		0	0	0		0	1	0	1	0	2	2	0	0	0	0	0	0	0	0	0	0	1
		STI testing		0	1	1		1	2	0	2	3	3	2	0	0	0	0	0	0	0	0	0	0	2
		Other important lab tests		0	0	0		1	2	0	2	2	0	0	0	1	0	0	0	0	1	0	0	0	2
		Blood bank		0	0	0		0	2	0	2	0	4	4	0	0	0	0	0	0	0	0	0	0	3
		Documentation for newborn unit (labour and delivery)		3	4	3		0	5	5	5	10	7	9	0	2	0	1	1	0	2	0	1	1	5
		Documentation (place for small and sick newborn)		0	4	5		12	2	2	2	3	6	7	0	8	2	3	2	0	8	2	3	2	19
	% of Total 1	General newborn equipment		0.114583	0.104167	0.0729167		0.114583	0.177083	0.15625	0.177083	0.40625	0.270833	0.291667	0.0208333	0.1875	0.0729167	0.0416667	0.145833	0.0208333	0.177083	0.0729167	0.0416667	0.145833	0.239583
		Infection Prevention and Control		0.307692	0.102564	0.128205		0.179487	0.358974	0.358974	0.358974	0.461538	0.25641	0.282051	0.025641	0.153846	0	0	0.153846	0.025641	0.153846	0	0	0.153846	0.461538
		Essential Newborn Care		0.166667	0.166667	0.25		0.166667	0	0	0	0.333333	0.166667	0.333333	0	0.166667	0	0	0.333333	0	0.166667	0	0	0.333333	0.166667
		Immediate and Exclusive Breastmilk Feeding		0	0	0		0.333333	0	0	0	0	0	0	0	0	0	0	0	0	0	0	0	0	0.666667
		Neonatal Resuscitation		0.1	0.2	0.2		0.35	0.15	0.1	0.2	0.5	0.25	0.3	0	0.5	0.15	0.3	0.15	0	0.5	0.15	0.3	0.15	0.6
		PMTCT		0.3	0.4	0.4		0.2	0.1	0	0.1	0.8	0.6	0.7	0	0.1	0	0	0	0	0.1	0	0	0	0.4
		General for neonatal unit (service availability 24/7)		0.0820896	0.0895522	0.11194		0.156716	0.0820896	0.0746269	0.0970149	0.231343	0.164179	0.19403	0.0298507	0.171642	0.0820896	0.0522388	0.104478	0.0298507	0.164179	0.0820896	0.0522388	0.104478	0.343284
		Infection Prevention and Control for the Neonatal Unit		0.257143	0.142857	0.114286		0.228571	0.428571	0.4	0.428571	0.485714	0.257143	0.285714	0	0.142857	0	0	0.171429	0	0.142857	0	0	0.171429	0.6
		Neonatal Resuscitation on neonatal unit		0.142857	0.428571	0.428571		0.142857	0.285714	0.285714	0.428571	0.571429	0.571429	0.571429	0	0.428571	0.285714	0	0.142857	0	0.428571	0.285714	0	0.142857	0.571429
		Kangaroo Mother Care (KMC) including follow up		0.0714286	0.214286	0.285714		0.571429	0	0	0	0.428571	0.142857	0.214286	0	0.285714	0.0714286	0.142857	0.142857	0	0.285714	0.0714286	0.142857	0.142857	0.428571
		Alternative feeding if baby unable to breastfeeding (cup & nasogastric feeding)		0.1	0.05	0.05		0.45	0	0	0	0.2	0.05	0.05	0.05	0.25	0	0.2	0.05	0.05	0.25	0	0.2	0.05	0.55
		Safe administration of oxygen (including equipment for resuscitation)		0	0.291667	0.291667		0.291667	0.125	0.125	0.125	0.25	0.208333	0.25	0.0416667	0.458333	0.166667	0.25	0.166667	0.0416667	0.416667	0.166667	0.25	0.166667	0.75
		Intravenous fluids and management of hypoglycaemia		0.173913	0.130435	0.130435		0.347826	0.217391	0.173913	0.217391	0.391304	0.26087	0.26087	0	0.26087	0.0869565	0	0.0434783	0	0.26087	0.0869565	0	0.0434783	0.347826
		Injectable antibiotics for neonatal infection		0.235294	0.294118	0.294118		0.205882	0.0882353	0.0882353	0.0882353	0.441176	0.382353	0.352941	0	0.147059	0	0	0.117647	0	0.147059	0	0	0.117647	0.264706
		Effective Phototherapy		0	0.133333	0.133333		0.266667	0	0	0	0.133333	0	0	0.2	0.133333	0.133333	0.2	0	0.2	0.133333	0.133333	0.2	0	0.333333
		Seizure Management		0.4	0.2	0.2		0.3	0.1	0.1	0.1	0.4	0.1	0.3	0	0.1	0	0	0	0	0.1	0	0	0	0.6
		Continuous Positive Airway Pressure and Assisted/Mechanical Breathing		0	0.0384615	0.0384615		0.115385	0	0	0	0.0769231	0	0.0384615	0.0769231	0.153846	0.0384615	0.153846	0.0384615	0.0769231	0.115385	0.0384615	0.153846	0.0384615	0.384615
		Blood Transfusion for Newborns		0	0.2	0.2		0.1	0	0	0	0.1	0	0.2	0	0	0	0.1	0	0	0	0	0.1	0	0.2
		Treatment and screening for retinopathy of prematurity		0	0.117647	0.117647		0	0	0	0	0	0	0	0	0.0588235	0.0588235	0.0588235	0	0	0.0588235	0.0588235	0.0588235	0	0.176471
		Pharmacy infrastructure		0	0	0		0.166667	0.666667	0.666667	0.666667	0.833333	0.666667	0.333333	0	0	0	0	0	0	0	0	0	0	0
		Antiretrovirals		0.666667	0.333333	0.333333		0.333333	0	0	0	1	1	1	0	0.333333	0	0	0	0	0.333333	0	0	0	0.333333
		Anticonvulsants		0.571429	0.285714	0.285714		0.142857	0.142857	0.142857	0.142857	0.428571	0.142857	0.428571	0	0	0	0	0	0	0	0	0	0	0.571429
		Analgesics		0.5	0	0		0	0	0	0	0.333333	0.333333	0.5	0	0	0	0	0	0	0	0	0	0	0
		Anti-malarials		0	0	0		0	0.25	0.25	0.25	0.25	0.75	0.75	0	0	0	0	0	0	0	0	0	0	0
		Antibiotics		0.275862	0.310345	0.310345		0.137931	0.103448	0.103448	0.103448	0.517241	0.482759	0.448276	0	0.103448	0	0	0.137931	0	0.103448	0	0	0.137931	0.137931
		Corticosteroids		0.5	0	0		1	0	0	0	1	1	1	0	0	0	0	0	0	0	0	0	0	1
		Emergency Drugs		0.857143	0	0		0.285714	0.142857	0.142857	0.142857	1	0.571429	0.428571	0	0.285714	0	0	0.142857	0	0.285714	0	0	0.142857	0.285714
		IV fluids		0.333333	0.222222	0.222222		0.333333	0.333333	0.333333	0.333333	0.555556	0.555556	0.555556	0	0.444444	0	0	0.111111	0	0.444444	0	0	0.111111	0.555556
		Vaccines		0	0	0		0	1	1	1	0.428571	1	1	0	0	0	0	0	0	0	0	0	0	0
		Other Drugs		0.0222222	0.111111	0.111111		0.0666667	0.0666667	0.0666667	0.0666667	0.244444	0.355556	0.222222	0.0222222	0.0666667	0.0222222	0.0222222	0.0222222	0.0222222	0.0666667	0.0222222	0.0222222	0.0222222	0.111111
		Biochemistry tests		0	0	0		0.222222	0.111111	0.111111	0.111111	0.111111	0.444444	0.444444	0	0.111111	0.111111	0.111111	0.111111	0	0.111111	0.111111	0.111111	0.111111	0.666667
		Haemotology tests		0	0	0		0.6	0	0	0	0.2	0.6	0.6	0	0	0.2	0	0	0	0	0.2	0	0	0.8
		Microbiology tests		0	0	0		0	0.25	0	0.25	0	0.5	0.5	0	0	0	0	0	0	0	0	0	0	0.25
		STI testing		0	0.2	0.2		0.2	0.4	0	0.4	0.6	0.6	0.4	0	0	0	0	0	0	0	0	0	0	0.4
		Other important lab tests		0	0	0		0.25	0.5	0	0.5	0.5	0	0	0	0.25	0	0	0	0	0.25	0	0	0	0.5
		Blood bank		0	0	0		0	0.4	0	0.4	0	0.8	0.8	0	0	0	0	0	0	0	0	0	0	0.6
		Documentation for newborn unit (labour and delivery)		0.0909091	0.121212	0.0909091		0	0.151515	0.151515	0.151515	0.30303	0.212121	0.272727	0	0.0606061	0	0.030303	0.030303	0	0.0606061	0	0.030303	0.030303	0.151515
		Documentation (place for small and sick newborn)		0	0.0714286	0.0892857		0.214286	0.0357143	0.0357143	0.0357143	0.0535714	0.107143	0.125	0	0.142857	0.0357143	0.0535714	0.0357143	0	0.142857	0.0357143	0.0535714	0.0357143	0.339286
	Total 2	General newborn equipment		6	3	3		1	4	4	4	3	3	4	2	2	2	3	0	2	2	2	3	0	0
		Infection Prevention and Control		1	1	1		0	0	0	0	0	1	1	0	3	0	0	0	0	3	0	0	0	0
		Essential Newborn Care		0	0	0		0	0	0	0	0	0	0	0	0	0	0	0	0	0	0	0	0	0
		Immediate and Exclusive Breastmilk Feeding		0	0	0		0	0	0	0	0	0	0	0	0	0	0	0	0	0	0	0	0	0
		Neonatal Resuscitation		3	2	2		0	2	2	2	0	1	1	1	0	1	0	0	1	0	1	0	0	0
		PMTCT		0	0	0		0	0	0	0	0	2	2	0	0	0	0	0	0	0	0	0	0	0
		General for neonatal unit (service availability 24/7)		4	4	4		1	4	4	4	2	2	2	2	3	3	3	2	2	3	3	3	2	0
		Infection Prevention and Control for the Neonatal Unit		0	1	1		0	0	0	0	0	1	1	0	0	0	0	0	0	0	0	0	0	0
		Neonatal Resuscitation on neonatal unit		0	0	0		0	0	0	0	0	0	0	0	0	0	0	0	0	0	0	0	0	0
		Kangaroo Mother Care (KMC) including follow up		0	0	0		0	0	0	0	0	0	0	0	0	0	0	0	0	0	0	0	0	0
		Alternative feeding if baby unable to breastfeeding (cup & nasogastric feeding)		1	0	0		0	1	1	1	1	0	1	0	0	0	0	0	0	0	0	0	0	0
		Safe administration of oxygen (including equipment for resuscitation)		6	4	4		1	4	3	4	0	0	0	2	1	4	0	0	2	1	4	0	0	0
		Intravenous fluids and management of hypoglycaemia		1	0	0		0	0	0	0	0	2	2	1	0	0	0	0	1	0	0	0	0	0
		Injectable antibiotics for neonatal infection		0	0	0		0	2	2	2	0	0	0	0	0	0	0	0	0	0	0	0	0	0
		Effective Phototherapy		0	1	1		0	0	0	0	0	0	0	0	0	0	0	0	0	0	0	0	0	0
		Seizure Management		0	0	0		3	0	0	0	0	0	0	0	2	0	0	0	0	2	0	0	0	0
		Continuous Positive Airway Pressure and Assisted/Mechanical Breathing		5	1	1		0	3	2	3	1	1	2	1	0	1	0	0	1	0	1	0	0	0
		Blood Transfusion for Newborns		1	0	0		1	0	0	0	0	0	0	0	0	0	1	0	0	0	0	1	0	0
		Treatment and screening for retinopathy of prematurity		1	0	0		1	2	1	2	1	1	1	0	0	0	0	0	0	0	0	0	0	0
		Pharmacy infrastructure		0	0	0		0	0	0	0	0	0	0	0	0	0	0	0	0	0	0	0	0	0
		Antiretrovirals		0	0	0		0	0	0	0	0	0	0	0	0	0	0	0	0	0	0	0	0	0
		Anticonvulsants		0	0	0		3	0	0	0	0	0	0	0	2	0	0	0	0	2	0	0	0	0
		Analgesics		0	0	0		0	0	0	0	0	0	0	0	0	0	0	0	0	0	0	0	0	0
		Anti-malarials		0	0	0		0	0	0	0	0	0	0	0	0	0	0	0	0	0	0	0	0	0
		Antibiotics		0	0	0		0	2	2	2	0	0	0	0	0	0	0	0	0	0	0	0	0	0
		Corticosteroids		0	0	0		0	0	0	0	0	0	0	0	0	0	0	0	0	0	0	0	0	0
		Emergency Drugs		0	0	0		0	2	2	2	0	0	0	0	0	0	0	0	0	0	0	0	0	0
		IV fluids		0	0	0		0	0	0	0	0	0	0	0	0	0	0	0	0	0	0	0	0	0
		Vaccines		0	0	0		0	0	0	0	0	0	0	0	0	0	0	0	0	0	0	0	0	0
		Other Drugs		0	0	0		0	0	0	0	0	0	0	0	0	0	0	0	0	0	0	0	0	0
		Biochemistry tests		0	0	0		0	0	0	0	0	0	0	0	0	0	0	0	0	0	0	0	0	0
		Haemotology tests		0	0	0		0	0	0	0	0	0	0	0	0	0	0	0	0	0	0	0	0	0
		Microbiology tests		0	0	0		0	0	0	0	0	0	0	0	0	0	0	0	0	0	0	0	0	0
		STI testing		0	0	0		0	0	0	0	0	0	3	0	0	0	0	0	0	0	0	0	0	0
		Other important lab tests		0	0	0		0	0	0	0	0	2	2	0	0	0	0	0	0	0	0	0	0	0
		Blood bank		0	0	0		0	0	0	0	0	0	0	0	0	0	0	0	0	0	0	0	0	0
		Documentation for newborn unit (labour and delivery)		1	1	1		0	0	0	0	0	1	1	0	0	0	0	0	0	0	0	0	0	0
		Documentation (place for small and sick newborn)		0	3	3		0	0	0	0	0	1	1	0	0	0	0	0	0	0	0	0	0	0
	% of Total 2	General newborn equipment		0.0625	0.03125	0.03125		0.0104167	0.0416667	0.0416667	0.0416667	0.03125	0.03125	0.0416667	0.0208333	0.0208333	0.0208333	0.03125	0	0.0208333	0.0208333	0.0208333	0.03125	0	0
		Infection Prevention and Control		0.025641	0.025641	0.025641		0	0	0	0	0	0.025641	0.025641	0	0.0769231	0	0	0	0	0.0769231	0	0	0	0
		Essential Newborn Care		0	0	0		0	0	0	0	0	0	0	0	0	0	0	0	0	0	0	0	0	0
		Immediate and Exclusive Breastmilk Feeding		0	0	0		0	0	0	0	0	0	0	0	0	0	0	0	0	0	0	0	0	0
		Neonatal Resuscitation		0.15	0.1	0.1		0	0.1	0.1	0.1	0	0.05	0.05	0.05	0	0.05	0	0	0.05	0	0.05	0	0	0
		PMTCT		0	0	0		0	0	0	0	0	0.2	0.2	0	0	0	0	0	0	0	0	0	0	0
		General for neonatal unit (service availability 24/7)		0.0298507	0.0298507	0.0298507		0.00746269	0.0298507	0.0298507	0.0298507	0.0149254	0.0149254	0.0149254	0.0149254	0.0223881	0.0223881	0.0223881	0.0149254	0.0149254	0.0223881	0.0223881	0.0223881	0.0149254	0
		Infection Prevention and Control for the Neonatal Unit		0	0.0285714	0.0285714		0	0	0	0	0	0.0285714	0.0285714	0	0	0	0	0	0	0	0	0	0	0
		Neonatal Resuscitation on neonatal unit		0	0	0		0	0	0	0	0	0	0	0	0	0	0	0	0	0	0	0	0	0
		Kangaroo Mother Care (KMC) including follow up		0	0	0		0	0	0	0	0	0	0	0	0	0	0	0	0	0	0	0	0	0
		Alternative feeding if baby unable to breastfeeding (cup & nasogastric feeding)		0.05	0	0		0	0.05	0.05	0.05	0.05	0	0.05	0	0	0	0	0	0	0	0	0	0	0
		Safe administration of oxygen (including equipment for resuscitation)		0.25	0.166667	0.166667		0.0416667	0.166667	0.125	0.166667	0	0	0	0.0833333	0.0416667	0.166667	0	0	0.0833333	0.0416667	0.166667	0	0	0
		Intravenous fluids and management of hypoglycaemia		0.0434783	0	0		0	0	0	0	0	0.0869565	0.0869565	0.0434783	0	0	0	0	0.0434783	0	0	0	0	0
		Injectable antibiotics for neonatal infection		0	0	0		0	0.0588235	0.0588235	0.0588235	0	0	0	0	0	0	0	0	0	0	0	0	0	0
		Effective Phototherapy		0	0.0666667	0.0666667		0	0	0	0	0	0	0	0	0	0	0	0	0	0	0	0	0	0
		Seizure Management		0	0	0		0.3	0	0	0	0	0	0	0	0.2	0	0	0	0	0.2	0	0	0	0
		Continuous Positive Airway Pressure and Assisted/Mechanical Breathing		0.192308	0.0384615	0.0384615		0	0.115385	0.0769231	0.115385	0.0384615	0.0384615	0.0769231	0.0384615	0	0.0384615	0	0	0.0384615	0	0.0384615	0	0	0
		Blood Transfusion for Newborns		0.1	0	0		0.1	0	0	0	0	0	0	0	0	0	0.1	0	0	0	0	0.1	0	0
		Treatment and screening for retinopathy of prematurity		0.0588235	0	0		0.0588235	0.117647	0.0588235	0.117647	0.0588235	0.0588235	0.0588235	0	0	0	0	0	0	0	0	0	0	0
		Pharmacy infrastructure		0	0	0		0	0	0	0	0	0	0	0	0	0	0	0	0	0	0	0	0	0
		Antiretrovirals		0	0	0		0	0	0	0	0	0	0	0	0	0	0	0	0	0	0	0	0	0
		Anticonvulsants		0	0	0		0.428571	0	0	0	0	0	0	0	0.285714	0	0	0	0	0.285714	0	0	0	0
		Analgesics		0	0	0		0	0	0	0	0	0	0	0	0	0	0	0	0	0	0	0	0	0
		Anti-malarials		0	0	0		0	0	0	0	0	0	0	0	0	0	0	0	0	0	0	0	0	0
		Antibiotics		0	0	0		0	0.0689655	0.0689655	0.0689655	0	0	0	0	0	0	0	0	0	0	0	0	0	0
		Corticosteroids		0	0	0		0	0	0	0	0	0	0	0	0	0	0	0	0	0	0	0	0	0
		Emergency Drugs		0	0	0		0	0.285714	0.285714	0.285714	0	0	0	0	0	0	0	0	0	0	0	0	0	0
		IV fluids		0	0	0		0	0	0	0	0	0	0	0	0	0	0	0	0	0	0	0	0	0
		Vaccines		0	0	0		0	0	0	0	0	0	0	0	0	0	0	0	0	0	0	0	0	0
		Other Drugs		0	0	0		0	0	0	0	0	0	0	0	0	0	0	0	0	0	0	0	0	0
		Biochemistry tests		0	0	0		0	0	0	0	0	0	0	0	0	0	0	0	0	0	0	0	0	0
		Haemotology tests		0	0	0		0	0	0	0	0	0	0	0	0	0	0	0	0	0	0	0	0	0
		Microbiology tests		0	0	0		0	0	0	0	0	0	0	0	0	0	0	0	0	0	0	0	0	0
		STI testing		0	0	0		0	0	0	0	0	0	0.6	0	0	0	0	0	0	0	0	0	0	0
		Other important lab tests		0	0	0		0	0	0	0	0	0.5	0.5	0	0	0	0	0	0	0	0	0	0	0
		Blood bank		0	0	0		0	0	0	0	0	0	0	0	0	0	0	0	0	0	0	0	0	0
		Documentation for newborn unit (labour and delivery)		0.030303	0.030303	0.030303		0	0	0	0	0	0.030303	0.030303	0	0	0	0	0	0	0	0	0	0	0
		Documentation (place for small and sick newborn)		0	0.0535714	0.0535714		0	0	0	0	0	0.0178571	0.0178571	0	0	0	0	0	0	0	0	0	0	0
	Total 3	General newborn equipment		0	0	0		0	1	1	1	0	0	0	1	0	0	0	2	1	0	0	0	2	0
		Infection Prevention and Control		0	0	0		0	0	0	0	0	0	0	0	0	0	0	0	0	0	0	0	0	0
		Essential Newborn Care		0	0	0		0	0	0	0	0	0	0	0	0	0	0	0	0	0	0	0	0	0
		Immediate and Exclusive Breastmilk Feeding		0	0	0		0	0	0	0	0	0	0	0	0	0	0	0	0	0	0	0	0	0
		Neonatal Resuscitation		0	1	1		0	0	0	0	0	0	0	0	0	0	0	0	0	0	0	0	0	0
		PMTCT		0	0	0		0	0	0	0	0	0	0	0	0	0	0	0	0	0	0	0	0	0
		General for neonatal unit (service availability 24/7)		0	0	0		0	0	0	0	0	0	0	1	0	0	0	1	1	0	0	0	1	0
		Infection Prevention and Control for the Neonatal Unit		0	0	0		0	0	0	0	0	0	0	0	0	0	0	0	0	0	0	0	0	0
		Neonatal Resuscitation on neonatal unit		0	0	0		0	0	0	0	0	0	0	0	0	0	0	1	0	0	0	0	1	0
		Kangaroo Mother Care (KMC) including follow up		0	0	0		0	0	0	0	0	0	0	0	0	0	0	0	0	0	0	0	0	0
		Alternative feeding if baby unable to breastfeeding (cup & nasogastric feeding)		0	0	0		0	0	0	0	0	0	0	0	0	0	0	0	0	0	0	0	0	0
		Safe administration of oxygen (including equipment for resuscitation)		0	0	0		0	0	0	0	0	0	0	0	0	0	0	0	0	0	0	0	0	0
		Intravenous fluids and management of hypoglycaemia		0	2	0		0	0	0	0	0	0	0	0	0	0	0	0	0	0	0	0	0	0
		Injectable antibiotics for neonatal infection		0	0	0		0	0	0	0	0	0	0	0	0	0	0	0	0	0	0	0	0	0
		Effective Phototherapy		0	0	0		0	0	0	0	0	0	0	0	0	1	0	0	0	0	1	0	0	0
		Seizure Management		0	0	0		0	0	0	0	0	0	0	0	0	0	0	0	0	0	0	0	0	0
		Continuous Positive Airway Pressure and Assisted/Mechanical Breathing		0	0	0		0	0	0	0	0	0	0	0	0	0	0	0	0	0	0	0	0	0
		Blood Transfusion for Newborns		0	0	0		0	0	0	0	0	0	0	0	0	0	0	0	0	0	0	0	0	0
		Treatment and screening for retinopathy of prematurity		0	0	0		0	0	0	0	0	0	0	0	0	0	0	0	0	0	0	0	0	0
		Pharmacy infrastructure		0	0	0		0	0	0	0	0	0	2	0	0	0	0	0	0	0	0	0	0	0
		Antiretrovirals		0	0	0		0	0	0	0	0	0	0	0	0	0	0	0	0	0	0	0	0	0
		Anticonvulsants		0	0	0		0	0	0	0	0	0	0	0	0	0	0	0	0	0	0	0	0	0
		Analgesics		0	0	0		0	0	0	0	0	0	0	0	0	0	0	0	0	0	0	0	0	0
		Anti-malarials		0	0	0		0	0	0	0	0	0	0	0	0	0	0	0	0	0	0	0	0	0
		Antibiotics		0	0	0		0	0	0	0	0	0	0	0	0	0	0	0	0	0	0	0	0	0
		Corticosteroids		0	0	0		0	0	0	0	0	0	0	0	0	0	0	0	0	0	0	0	0	0
		Emergency Drugs		0	0	0		0	0	0	0	0	0	0	0	0	0	0	0	0	0	0	0	0	0
		IV fluids		0	0	0		0	0	0	0	0	0	0	0	0	0	0	0	0	0	0	0	0	0
		Vaccines		0	0	0		0	0	0	0	0	0	0	0	0	0	0	0	0	0	0	0	0	0
		Other Drugs		0	0	0		0	0	0	0	0	0	0	0	0	0	0	0	0	0	0	0	0	0
		Biochemistry tests		0	0	0		0	0	0	0	0	0	0	0	0	0	0	0	0	0	0	0	0	0
		Haemotology tests		0	0	0		0	0	0	0	0	0	0	0	0	0	0	0	0	0	0	0	0	0
		Microbiology tests		0	0	0		0	0	0	0	0	0	0	0	0	0	0	0	0	0	0	0	0	0
		STI testing		0	0	0		0	0	0	0	0	0	0	0	0	0	0	0	0	0	0	0	0	0
		Other important lab tests		0	0	0		0	0	0	0	0	0	0	0	0	0	0	0	0	0	0	0	0	0
		Blood bank		0	0	0		0	0	0	0	0	0	0	0	0	0	0	0	0	0	0	0	0	0
		Documentation for newborn unit (labour and delivery)		0	0	0		0	1	1	1	0	0	0	0	0	0	0	0	0	0	0	0	0	0
		Documentation (place for small and sick newborn)		0	0	0		0	0	0	0	0	0	0	0	0	0	0	0	0	0	0	0	0	0
	% of Total 3	General newborn equipment		0	0	0		0	0.0104167	0.0104167	0.0104167	0	0	0	0.0104167	0	0	0	0.0208333	0.0104167	0	0	0	0.0208333	0
		Infection Prevention and Control		0	0	0		0	0	0	0	0	0	0	0	0	0	0	0	0	0	0	0	0	0
		Essential Newborn Care		0	0	0		0	0	0	0	0	0	0	0	0	0	0	0	0	0	0	0	0	0
		Immediate and Exclusive Breastmilk Feeding		0	0	0		0	0	0	0	0	0	0	0	0	0	0	0	0	0	0	0	0	0
		Neonatal Resuscitation		0	0.05	0.05		0	0	0	0	0	0	0	0	0	0	0	0	0	0	0	0	0	0
		PMTCT		0	0	0		0	0	0	0	0	0	0	0	0	0	0	0	0	0	0	0	0	0
		General for neonatal unit (service availability 24/7)		0	0	0		0	0	0	0	0	0	0	0.00746269	0	0	0	0.00746269	0.00746269	0	0	0	0.00746269	0
		Infection Prevention and Control for the Neonatal Unit		0	0	0		0	0	0	0	0	0	0	0	0	0	0	0	0	0	0	0	0	0
		Neonatal Resuscitation on neonatal unit		0	0	0		0	0	0	0	0	0	0	0	0	0	0	0.142857	0	0	0	0	0.142857	0
		Kangaroo Mother Care (KMC) including follow up		0	0	0		0	0	0	0	0	0	0	0	0	0	0	0	0	0	0	0	0	0
		Alternative feeding if baby unable to breastfeeding (cup & nasogastric feeding)		0	0	0		0	0	0	0	0	0	0	0	0	0	0	0	0	0	0	0	0	0
		Safe administration of oxygen (including equipment for resuscitation)		0	0	0		0	0	0	0	0	0	0	0	0	0	0	0	0	0	0	0	0	0
		Intravenous fluids and management of hypoglycaemia		0	0.0869565	0		0	0	0	0	0	0	0	0	0	0	0	0	0	0	0	0	0	0
		Injectable antibiotics for neonatal infection		0	0	0		0	0	0	0	0	0	0	0	0	0	0	0	0	0	0	0	0	0
		Effective Phototherapy		0	0	0		0	0	0	0	0	0	0	0	0	0.0666667	0	0	0	0	0.0666667	0	0	0
		Seizure Management		0	0	0		0	0	0	0	0	0	0	0	0	0	0	0	0	0	0	0	0	0
		Continuous Positive Airway Pressure and Assisted/Mechanical Breathing		0	0	0		0	0	0	0	0	0	0	0	0	0	0	0	0	0	0	0	0	0
		Blood Transfusion for Newborns		0	0	0		0	0	0	0	0	0	0	0	0	0	0	0	0	0	0	0	0	0
		Treatment and screening for retinopathy of prematurity		0	0	0		0	0	0	0	0	0	0	0	0	0	0	0	0	0	0	0	0	0
		Pharmacy infrastructure		0	0	0		0	0	0	0	0	0	0.333333	0	0	0	0	0	0	0	0	0	0	0
		Antiretrovirals		0	0	0		0	0	0	0	0	0	0	0	0	0	0	0	0	0	0	0	0	0
		Anticonvulsants		0	0	0		0	0	0	0	0	0	0	0	0	0	0	0	0	0	0	0	0	0
		Analgesics		0	0	0		0	0	0	0	0	0	0	0	0	0	0	0	0	0	0	0	0	0
		Anti-malarials		0	0	0		0	0	0	0	0	0	0	0	0	0	0	0	0	0	0	0	0	0
		Antibiotics		0	0	0		0	0	0	0	0	0	0	0	0	0	0	0	0	0	0	0	0	0
		Corticosteroids		0	0	0		0	0	0	0	0	0	0	0	0	0	0	0	0	0	0	0	0	0
		Emergency Drugs		0	0	0		0	0	0	0	0	0	0	0	0	0	0	0	0	0	0	0	0	0
		IV fluids		0	0	0		0	0	0	0	0	0	0	0	0	0	0	0	0	0	0	0	0	0
		Vaccines		0	0	0		0	0	0	0	0	0	0	0	0	0	0	0	0	0	0	0	0	0
		Other Drugs		0	0	0		0	0	0	0	0	0	0	0	0	0	0	0	0	0	0	0	0	0
		Biochemistry tests		0	0	0		0	0	0	0	0	0	0	0	0	0	0	0	0	0	0	0	0	0
		Haemotology tests		0	0	0		0	0	0	0	0	0	0	0	0	0	0	0	0	0	0	0	0	0
		Microbiology tests		0	0	0		0	0	0	0	0	0	0	0	0	0	0	0	0	0	0	0	0	0
		STI testing		0	0	0		0	0	0	0	0	0	0	0	0	0	0	0	0	0	0	0	0	0
		Other important lab tests		0	0	0		0	0	0	0	0	0	0	0	0	0	0	0	0	0	0	0	0	0
		Blood bank		0	0	0		0	0	0	0	0	0	0	0	0	0	0	0	0	0	0	0	0	0
		Documentation for newborn unit (labour and delivery)		0	0	0		0	0.030303	0.030303	0.030303	0	0	0	0	0	0	0	0	0	0	0	0	0	0
		Documentation (place for small and sick newborn)		0	0	0		0	0	0	0	0	0	0	0	0	0	0	0	0	0	0	0	0	0
				QC
				Total 1 TOTAL	Total 1 Cat 1	Total 1 Cat 2
				2282	2282	2282		ok, not all labs included under interventions
				Total 2 TOTAL	Total 2 Cat 1	Total 2 Cat 2
				316	316	316
				Total 3 TOTAL	Total 3 Cat 1	Total 3 Cat 2
				30	30	30
